# Supplementary material for: PML Nuclear Bodies and Cellular Senescence: A Comparative Study of Healthy and Premature Aging Syndrome Donors’ Cells
Source: Cells. 2024 Dec 16;13(24):2075. doi: 10.3390/cells13242075 (PMC11674897; doi:10.3390/cells13242075)
Supplement: Supplementary file 1 [file cells-13-02075-s001.zip]

Archive with 2 entries (2 files):
- Supplementary figure.pdf
- Table S1 - Bioinformatic analysis.xlsx
