# Supplementary material for: PML Nuclear Bodies and Cellular Senescence: A Comparative Study of Healthy and Premature Aging Syndrome Donors’ Cells
Source: Cells. 2024 Dec 16;13(24):2075. doi: 10.3390/cells13242075 (PMC11674897; doi:10.3390/cells13242075)
Supplement: Supplementary file 1 [file cells-13-02075-s001.zip › Table S1 - Bioinformatic analysis.xlsx]

## Sheet: Contents
	Excel list
	PML-lit-	Venn diagram showing intersection between protein databases: PML-NB proteome from our previously work* (blue), CellAge (yellow), and GenAge (green)
	PML-BIOGRID-	Venn diagram showing intersection between protein databases: PML interactome from BIOGRID database (blue), CellAge (yellow), and GenAge (green)
	56_	56 common elements in "PML_BIOGRID", "CellAge_2024-08" and "GenAge_2024-08" + GO analysis (enrichR)
	121_	121 common elements in "PML_BIOGRID" and "CellAge_2024-08" and NOT "GenAge_2024-08" + GO analysis (enrichR)
	32_	32 common elements in "PML_BIOGRID" and "GenAge_2024-08" and NOT "CellAge_2024-08" + GO analysis (enrichR)
	121+56_	121 common elements in "PML_BIOGRID" and "CellAge_2024-08" + GO analysis (enrichR)
	56+32_	56+32 common elements in "PML_BIOGRID" and "GenAge_2024-08" + GO analysis (enrichR)
	121+56+32_	121+56+32 common elements in "PML_BIOGRID", "CellAge_2024-08" and "GenAge_2024-08" + GO analysis (enrichR)
	39-transcription factors	Fuzdrop, PSPredictor and RIDAO bioinformatic analysis of the identified 39 transcription factors
	*https://doi.org/10.3390/biom13121805

## Sheet: PML-lit-
							113 elements included exclusively in "PML_literature":	1642 elements included exclusively in "CellAge_2024-08":	622 elements included exclusively in "GenAge_2024-08":	-	44 common elements in "PML_literature" and "CellAge_2024-08":	10 common elements in "PML_literature" and "GenAge_2024-08":	222 common elements in "CellAge_2024-08" and "GenAge_2024-08":	-	38 common elements in "PML_literature", "CellAge_2024-08" and "GenAge_2024-08":	-			Cross
							G2XKQ0	Q2M2I8	P10912		O00716	O00327	Q8TB40		O14746				n	%(Age)	%(PML_lit)
							O15164	Q9UDR5	P01286		P06730	O15055	Q5QJU3		O43684		PML_lit	205	92		44.878
							O15169	Q99758	P29353		P06748	O15350	P31749		O60934		CellAge	1946	82	4.21377	40
							O15265	P08183	P28069		P11831	O75376	P05091		O96017		GenAge	892	48	5.38117	23.4146
							O60563	O95255	O75360		P17947	P50402	Q01432		P01106
							O75925	Q8WU67	P00749		P28482	P63165	Q92688		P02545
							O75928	Q9P2A4	P18074		P41182	Q01826	P09525		P04637
							O95551	Q7Z7G0	Q13216		P42575	Q06830	P08758		P05067
							O95644	Q16570	P08069		P43356	Q13501	Q06278		P05412
							O96006	P53396	Q06124		P46100	Q92793	P27695		P06400
							P02549	O96019	Q02297		P46937		P10275		P08047
							P10242	Q9H9F9	P01241		P49959		O15143		P09874
							P12755	P14621	P16871		P51957		Q13510		P11388
							P13056	Q9H013	P05019		P54198		P36542		P16104
							P14373	O75077	P01344		P55854		P20848		P20700
							P15927	Q9UNA0	P01308		P61956		P30530		P29590
							P15976	Q9UKP5	P01138		P61964		P10415		P38398
							P18887	Q3MIX3	P35568		P62877		O14503		P54132
							P22736	Q8IWK6	Q9Y4H2		P68400		P35226		P63279
							P23497	Q96A54	P42338		Q06323		O60238		P98177
							P33076	P30566	P08138		Q08211		O60566		Q00613
							P43004	Q8IUX7	P06213		Q08999		P01024		Q00987
							P46063	Q9UKV8	P17535		Q13207		P29466		Q01094
							P46695	O95994	P60568		Q13472		P29279		Q04206
							P48730	P01019	P01133		Q14149		P20248		Q06609
							P54252	Q96HN2	P31785		Q14209		P51959		Q08050
							P58012	Q8IVF2	P09619		Q16666		P27701		Q12778
							P63208	P35869	P61278		Q6PCD5		P12830		Q12888
							P67870	P27144	Q07869		Q8IUQ4		P06493		Q13315
							P78317	Q02952	P07949		Q8IYM9		P38936		Q13526
							P78347	Q5JQC9	P16885		Q8IYW5		P42771		Q14191
							P80723	P15121	P50542		Q8WUI4		P42772		Q15554
							P84243	Q96B36	P0CG47		Q8WWW0		P17676		Q6VMQ6
							Q02447	Q9Y243	P27694		Q92547		P12277		Q92769
							Q04671	Q9H8T0	P04271		Q92993		P10909		Q96EB6
							Q05516	P04075	P55072		Q96RE7		Q7Z7A1		Q9UBK2
							Q12980	Q6NS38	P04150		Q96T88		P39059		P60484
							Q13164	Q96Q83	P00519		Q99497		O75629		Q96A56
							Q13342	O15296	P51587		Q99856		P02511
							Q13495	Q86V81	Q02880		Q99873		Q9Y2S2
							Q13569	P49418	P19838		Q9GZQ8		P35222
							Q14164	Q9H1A4	P01375		Q9H2X6		P07858
							Q14790	Q15389	P49715		Q9HB58		P53634
							Q14974	Q9BY76	P01137		Q9Y6D9		Q9UBR2
							Q15047	Q15327	P0DP91				P00387
							Q15759	Q8N6D5	Q15831				P04839
							Q15911	Q9NQW6	Q7Z2E3				P51452
							Q16254	Q9NW15	P31645				Q16828
							Q5SSJ5	P39687	P17252				O43324
							Q659A1	Q9BTT0	P32745				Q12805
							Q6N021	Q9H6X2	P02656				P00533
							Q6ZNA4	Q8NCL9	P13639				P18146
							Q6ZU65	Q9UBZ4	P19447				Q14249
							Q7Z5L9	Q8WW43	P54274				Q09472
							Q86UA6	P51693	P04040				P19235
							Q86WT6	Q9UH17	P28715				P04626
							Q8IX07	P02654	Q13888				P07992
							Q8IX21	Q9BQE5	P13010				P03372
							Q8IY18	P84077	P12956				P13726
							Q8IY92	P18085	Q07812				Q01469
							Q8N2W9	P78540	P62993				Q9BRX8
							Q8N726	Q6P4F7	P23025				Q5VWP2
							Q8N7H5	Q52LW3	Q9UJ68				P25445
							Q8NDZ2	Q9NR81	Q99807				P39748
							Q8TEE9	A1IGU5	O00555				Q9NSA1
							Q8WXH0	O14497	P98164				P11362
							Q92794	Q8NFD5	O95831				P07954
							Q92878	Q4LE39	P02649				Q13451
							Q93009	Q9NXU5	P01023				P17948
							Q96EP1	Q8N6S5	O76070				P02751
							Q96HI0	Q7Z3E5	Q15493				P01100
							Q96IZ0	Q9UH62	P48047				O43524
							Q96L91	P49407	P43351				P04066
							Q96MF7	Q8NCT1	O95985				P11413
							Q96RL1	Q9HBK9	P07203				Q14393
							Q96RU7	Q9Y294	P00390				P17302
							Q96SB8	Q9NVP2	P48637				Q14956
							Q99607	P08243	O15217				O60478
							Q99613	Q12797	P09211				Q7Z429
							Q99638	Q8IZT6	P00395				P28799
							Q9BYM8	Q76L83	P10809				P49840
							Q9GZR1	Q6PL18	P0DMV9				P49841
							Q9GZU8	P18847	P22061				P08236
							Q9GZV1	P18850	P45983				O60381
							Q9H254	Q9H0Y0	Q14289				Q13547
							Q9H492	O94817	P13232				O15379
							Q9NPG3	Q676U5	O95243				Q9NRZ9
							Q9NS56	Q8WYN0	P27361				P07686
							Q9NVV9	Q86TL0	P21675				Q16665
							Q9UBQ5	Q9H1Y0	Q99643				P09429
							Q9UBW7	O95352	Q9UBX0				P26583
							Q9UER7	Q9P241	P27986				P52272
							Q9UK97	P23634	Q96G97				P01112
							Q9UK99	Q15904	O15120				P07900
							Q9UKL3	O75787	P68104				P0DMV8
							Q9UL46	Q9Y487	P05549				P38646
							Q9UPN9	Q9HBG4	P23560				P04792
							Q9Y2D5	P27449	P16220				Q9UJY1
							Q9Y4E5	P61421	P15336				P47928
							Q9HBH9	O15342	P20226				P11717
							Q13535	P38606	P11142				P17936
							Q8IZQ1	O75348	Q96ST3				P05231
							P50750	Q6UW56	P0DPQ6				Q16891
							Q13137	Q9UBB4	P10636				Q92835
							Q5VWP3	O14965	P61244				Q13568
							O43566	Q96GD4	Q05195				Q92985
							Q8NG50	O95817	P09629				P18084
							Q96AZ6	Q9UHR4	P09017				Q9Y287
							Q6NT76	O75531	P41159				O60674
							O43293	Q92560	O15243				Q9UGL1
							O75113	Q99728	Q02643				Q9UEF7
							Q9Y252	Q9NRL2	P49768				P13473
							O95361	Q9UIG0	Q9NYJ7				P17931
								Q9C0K0	P62136				Q07954
								Q07817	Q16643				O75096
								Q9HB09	Q13253				Q99683
								Q92843	P15502				Q16539
								P20749	P55916				P45984
								Q9NYF8	P55851				P40925
								Q9Y276	P06746				P54098
								Q14457	P48506				Q6ZN04
								P21810	P48507				P03971
								O00499	P78406				Q9UHC7
								O15392	P20382				Q96BX8
								P62952	P40692				O95563
								P51451	P49674				P26038
								P53004	P35558				P04732
								P12644	Q07960				P42345
								Q13873	P60953				Q14764
								Q14692	O15516				P50539
								Q1RMZ1	Q14526				Q99836
								Q6PGQ7	Q13219				Q92597
								P07738	O95622				P51955
								P15056	P36969				Q9HC98
								O60885	P25874				Q16236
								Q9NPI1	Q9GZV9				Q00653
								O95415	Q92889				P25963
								Q8WY22	P11597				Q92982
								Q9BX63	P30556				P15559
								Q8TDN6	Q8N5K1				Q14494
								Q9NW68	Q12929				Q9HB63
								P35070	P22001				P36639
								P62324	Q9BZW2				P12004
								P78543	P29144				P01127
								Q14201	Q9Y618				O15530
								O43683	O94901				Q01813
								Q9BRD0	Q16611				P42336
								Q7Z7L8	P18065				Q9NRQ2
								Q8N5I9	P32322				P09884
								Q9C002	P21554				P28340
								Q8NEA5	P16234				P27169
								A0A024R4G9	P02745				P37231
								Q07021	Q9GZV4				O15297
								Q8IYL3	O75907				Q05655
								Q9H425	O43464				P78527
								Q9HBI5	O14920				F7VJQ1
								Q6UWT4	P50613				O95084
								Q8N0T1	Q9H040				P23219
								P0DMB2	Q6R327				P35354
								Q5T6V5	Q16619				Q05397
								Q9P1Z2	Q8NER1				P18031
								Q05682	P01574				P29350
								Q96GE6	O95390				Q9P0K7
								P27797	P61769				Q8WYP3
								P40123	P02747				O95153
								P04632	P02746				O94761
								Q8N187	O75563				Q6NUM9
								Q86X55	O95760				P36578
								Q8NAP1	P08567				P10301
								Q03135	P19397				P06703
								P51636	P07333				Q8IVG5
								Q6NZI2	P04233				P21673
								Q5BKX8	Q3YBM2				Q8WWX9
								O75828	P12429				Q13530
								P35520	P13796				P05121
								Q13185	O43914				P36955
								P45973	O15117				Q8N474
								O95931	P00450				O00141
								Q9HC52	Q9H223				Q5TCZ1
								Q6UXH8	P08575				Q9NTG7
								Q96M89	Q13571				Q8N6T7
								Q4VC31	P08670				Q9NRC8
								Q9BR77	Q99650				P05141
								Q9H0W5	Q96HP8				O14508
								Q6ZUT6	P01903				P00441
								P13500	P54219				P04179
								O95389	Q09666				P35716
								P14635	P40121				Q06945
								O95067	Q86VB7				P09486
								P24385	P05155				P36956
								P30279	P32456				P42224
								P30281	Q9UF11				P40763
								O96020	P13498				P42229
								P41002	Q96PY5				P51692
								Q5T5M9	P10620				P42226
								P78371	P25774				Q9UNE7
								P48643	P05107				Q9C0D5
								Q9NR16	P26447				Q03518
								P10747	Q9BXN2				O15533
								P28906	Q9NZC2				P15923
								P16671	P30273				Q14186
								P29965	P28065				P37173
								P60033	Q53H76				P21980
								Q12834	P52566				P16035
								P30304	P34810				P35625
								P30305	P35221				O60603
								P30307	Q08380				Q9NS93
								Q9H3Q1	Q16831				Q8IUR5
								O75419	P34096				O75888
								Q99741	P05090				P11387
								O00311	Q16581				Q9H3D4
								Q69YH5	P06702				O14773
								Q99618	Q14314				Q12931
								Q9BXL8	P00736				Q15714
								Q96FF9	P22897				P10599
								Q9BWT1	Q8WWI5				Q9H3M7
								Q96GN5	Q969Q4				P09936
								Q53HL2	O95711				P15692
								Q9Y6N8	P04275				P63104
								P55287	P39023				P16415
								Q07002	P16070				O75844
								P24941	P15586				Q7RTV3
								O14519	P16260
								P11802	Q9H1C4
								Q00535	O00160
								Q15078	Q8IY34
								Q96SN8	P16930
								Q00534	P11279
								P46527	P36222
								P49918	Q9NZM1
								Q9NXV6	Q3KQV9
								P42773	P21926
								Q00526	P10451
								Q9H211	P04083
								P13688	Q7Z6I6
								P53567	P55160
								Q03701	P17655
								P49450	Q70EL1
								Q02224	P09871
								P49454	Q96IP4
								Q9H3R5	P27338
								Q92674	Q14644
								Q9HC77	Q99538
								Q9BS16	P05109
								Q9NSP4	P24557
								Q96H22	Q96BZ4
								Q7L2Z9	Q13243
								Q71F23	O95477
								Q5EE01	P98179
								Q6ZU80	P04080
								Q66GS9	Q13093
								Q5TB80	P09543
								Q53EZ4	P14317
								Q86XR8	P55008
								Q8IYX8	P14136
								Q8NHQ1	Q8IX05
								Q5JTW2	Q99732
								Q9Y592	Q96TA1
								Q5T4B2	Q96A28
								Q8N884	P07355
								Q13111	Q01453
								Q13112	P35318
								O14646	P45381
								O00258	P19438
								O14757	Q9Y696
								Q9P2E5	Q9UH99
								O15111	Q9H244
								Q8TCG1	P09382
								O14578	P28062
								Q99967	P25116
								Q8WWK9	Q01151
								Q8IYA6	P19320
								P61024	B1AH88
								P33552	Q86UX7
								Q9UQC9	Q96RT1
								O95832	P13501
								O75508	Q14116
								Q96DZ5	P13284
								Q9UBY8	P31431
								Q16740	Q9Y4L5
								Q9HAW4	P08631
								Q9NRP2	P55058
								Q9BQ75	P33908
								Q8N3K9	P18428
								P51911	O00754
								Q9H8M5	Q13637
								Q9ULM6	P21291
								Q96LI5	P30408
								Q96F85	Q8N755
								Q53SF7	P08962
								P25940	P08571
								P12111	P11049
								P27658	P08195
								Q5KU26	P49755
								Q9H8M1	P51606
								Q96H96	Q86WA8
								Q9NZJ6	P46940
								P10606	P02795
								P24310	Q96C19
								Q9UI42	Q12866
								Q9BZB8	P20292
								Q96FN4	P22352
								Q9BRF8	O43520
								Q9Y646	Q8TDB6
								Q8TCG5	Q9Y6U3
								Q8IUR6	Q7Z2W4
								Q9H336	P48060
								Q9H0B8	O00560
								Q9Y4K1	Q9Y6X5
								P55060	Q16617
								P48729	Q07352
								P49711	P09601
								Q05D32	Q92478
								P32929	P40189
								Q9UBT7	Q9H2A7
								P10619	Q96EN8
								P07339	Q71UM5
								Q9UBX1	P10124
								Q13620	Q96JB5
								P39880	Q9UKI2
								Q69YN2	Q16644
								P09341	Q9NZM5
								P02778	P15311
								P48061	P07225
								P25025	Q14246
								Q8NBI2	O43915
								Q8WUJ1	O14543
								Q9UHQ9	Q96II8
								Q96F07	Q99959
								O43174	Q8IXQ6
								Q7Z449	O00622
								Q9H1C7	Q9Y6F1
								Q9NRR1	O00299
								P98082	O95992
								Q8NCG7	Q86X52
								P14920	Q8N114
								P14868	Q5T9L3
								Q6PI48	P27105
								Q96EP5	Q6ZNB7
								Q9UBU7	Q9NQC1
								P07108	Q03167
								Q8N8Z6	P25686
								Q96JQ0	Q9H8L6
								Q96C86	P80294
								Q9BW61	Q9H4A3
								O94760	Q8WZ60
								O95865	Q9H0W9
								Q16531	Q8IUC4
								Q92466	Q9H8H3
								Q8IXT1	Q96P48
								Q9NX09	Q13636
								Q96D03	O95990
								Q96FC9	Q9UH65
								Q9NVP1	P40426
								O00148	P02708
								O95786	P34910
								P35659	O00151
								Q5TB30	Q15012
								Q8WUY9	Q9HB40
								Q8TB45	P14091
								Q9Y315	Q9NV12
								O76075	O75582
								Q8WYQ5	O60437
								P23743	P01033
								Q15392	P78504
								P00374	P49279
								Q96LJ7	Q8N2G6
								Q13268	Q96A25
								O75911	P15153
								Q9Y394	O00161
								O43143	Q9UIK4
								Q9UPY3	P07099
								Q9BTC0	P20073
								Q92813	Q9Y5K8
								O95661	Q9BX66
								Q8TF46	P31641
								O60832	P04733
								Q9UBP4	Q02083
								P63167	O14494
								Q15398	P49863
								Q9Y222	Q96JW4
								P51530	P00488
								Q9UDY4	Q9HB90
								Q9UBS3	Q9P2E9
								P49184	P06681
								Q8NFT8	Q13153
								P26358	Q9BQ24
								Q9Y6K1	Q9Y275
								Q9UBC3	Q9H7M9
								Q5JSL3	Q14980
								Q9NYP3	Q15417
								Q8TEK3	Q8IZ07
								Q9H2P9	O94886
								P27487	Q15165
								Q9C005	Q02556
								Q14195	Q9Y6W5
								O14531	P23297
								Q8N682	Q7Z5R6
								Q9BVC3	P01730
								Q9H410	O15031
								Q9NZJ0	P11215
								P23919	P09668
								P28562	O76096
								Q9Y6W6	Q9BXD5
								Q9BY84	Q5R3K3
								Q9H596	Q96GC6
								P33316	Q9NTK1
								Q8TF09	Q8WWM9
								P51808	O95967
								Q13627	P50897
								Q96AV8	Q13011
								A0AVK6	Q13336
								Q99848	Q9BUN8
								Q15125	Q8N0V5
								Q96DC8	Q8IYS0
								Q9H8V3	Q9UBW5
								Q9BV94	Q86WV6
								O43854	Q9Y624
								P05305	O14841
								O43281	P53816
								Q9GZT9	Q02252
								P11161	Q10586
								Q9NZC4	P28290
								Q96KQ7	O43734
								Q8N140	Q9UIA0
								P19525	Q684P5
								Q9NZJ5	Q96BY6
								B5ME19	Q9ULW6
								P38919	Q9NZD2
								Q13541	O75995
								P78344	P21589
								Q15717	Q0JRZ9
								O00472	Q9P1U1
								Q14241	Q7Z4T8
								Q9NXB9	P20062
								Q9NPA0	Q709F0
								Q9Y6C2	Q9UBK5
								Q9BXX0	Q16553
								Q9HC35	P22004
								P54851	Q8NEW0
								O14682	O94854
								P17813	Q16890
								P06733	Q96AW1
								Q13822	P08134
								Q9NQZ7	P09603
								Q9NPA8	P51159
								Q99814	Q14011
								O43491	Q02543
								P29320	Q96DE0
								P54764	Q96AQ6
								P54756	Q49AN0
								Q2NKX8	P07585
								P84090	P49207
								Q8IV48	O00115
								Q9UJM3	P04899
								Q9UQF0	Q9BSJ2
								Q56NI9	Q8WV41
								Q14674	Q9BVI0
								O95718	Q96RK0
								P14921	P11166
								P15036	Q15418
								P43268	Q9UPU7
								P41212	P05787
								Q9Y603	Q9UHL4
								Q01844	Q86T75
								Q9UQ84	Q86YD5
								Q96B26	Q9NRJ4
								Q06265	Q96J88
								Q15910	Q13402
								Q9NVQ4	P24928
								Q96PZ2	P00325
								Q6SJ93	P01732
								Q9BZQ8	O94985
								Q6UWH4	P39060
								Q32MH5	P04731
								Q7L5A3	P45844
								Q8IW50	Q9Y3Q3
								Q8N2R8	P01584
								Q96A09	Q9Y5E6
								Q6L9T8	P19105
								Q9H4H8	P47985
								O15360	P53597
								Q9BXW9	P58340
								Q9HB96	P10746
								O15287	Q02790
								Q9NVI1	P98155
								Q8IYD8	P02786
								Q8TC84	Q86VN1
								P49327	P24311
								Q14296	P48201
								Q14517	P20908
								Q96IV6	Q9Y6C9
								P22087	P10515
								Q96IG2	P02452
								Q8NEZ5	O75489
								Q5XUX0	P22748
								Q969P5	P50876
								Q9UKT5	O43674
								Q9UKT4	Q96A26
								Q9NRD1	Q14654
								Q9UKB1	Q01581
								P14324	O00330
								Q9BQL6	O43736
								Q96AC1	P29400
								P09038	P11441
								P21802	P00558
								P22607	Q9NZ45
								Q13642	P08574
								Q6PIW4	Q92598
								Q4L180	P09622
								Q9Y3D6	P20674
								Q9NYL4	Q9H902
								Q14315	Q99675
								Q53EP0	Q9H0U6
								Q9H6D8	Q14982
								P49356	P61601
								P41439	P08237
								Q96NB1	O96028
								P55317	Q9UDW1
								Q16676	O14561
								Q9H334	O15228
								Q9BZS1	Q02978
								Q9C009	Q24JP5
								Q96NE9	P15374
								Q5TBA9	P07919
								Q16658	P0DP24
								P19883	O75306
								P02794	Q9BPZ7
								Q96AE4	Q96SL4
								P35637	O14949
								P22083	A1XBS5
								Q16595	P55809
								P51114	B0YJ81
								Q9H461	O95139
								Q7L622	Q5TEU4
								O95166	Q9P2R7
								Q9H0R8	Q9P0J6
								P24522	Q99608
								O95257	P57103
								Q7Z7M9	Q96HP4
								P04406	Q9BUE6
								Q9NY12	P55263
								P22102	Q9GZL7
								Q86XJ1	Q14155
								P43694	Q08499
								P04062	Q9NPJ1
								Q9NZC3	Q9C0D3
								Q99988	O95450
								P55040	Q9NYR9
								O14893	Q9BQ90
								Q8WXD5	P40926
								Q17RS7	P56211
								Q06210	Q9BVV7
								O94808	Q96SL1
								O75223	Q96DB5
								Q92820	Q96EY1
								Q9NU53	Q9Y5J9
								Q14691	O94880
								Q9Y248	Q86YM7
								Q9BRX5	P42704
								Q9BRT9	Q9UM22
								Q9NS71	Q9BUN5
								P16278	Q16795
								P08151	G3XAM5
								Q8WWB7	Q9NX63
								P35754	P49798
								O94925	P04216
								P15104	Q69YW2
								P17900	O95503
								O75496	Q8NC60
								P49915	P35414
								P61952	O00429
								P59768	P00338
								Q9BVP2	P30048
								Q14749	Q9BSG0
								Q9UJJ9	P11177
								Q14789	Q16827
								P35052	C9JLR9
								P51654	Q9H1X3
								Q99527	P99999
								Q7Z3F1	Q16612
								P81274	Q9GZY4
								Q13002	Q6FI81
								P32298	Q3SXP7
								P43250	Q16659
								P30550	Q9ULK5
								Q12849	Q9C0K7
								P57764	O43593
								O43824	P00505
								Q9NYZ3	P48547
								Q02153	Q5BJD5
								P07305	Q92630
								Q92522	Q9P032
								Q71UI9	Q16850
								P0C0S5	Q9BSQ5
								Q5VWC8	Q8N0X4
								Q16775	O43681
								Q92839	Q7Z7K6
								Q92819	P06576
								Q8TF76	Q9H3K2
								O14929	O96000
								Q96CS2	Q6PH81
								Q9H6D7	Q2NL67
								Q7Z4H7	P08123
								Q99871	Q00325
								Q9BT25	P49406
								P56524	P18859
								Q9UKV0	Q9Y291
								Q9ULI3	O00483
								Q14CZ8	Q8N3J6
								Q9BQS7	Q96P71
								Q8IVU3	Q32ZL2
								Q5VTY9	P52815
								Q02539	Q9H324
								P16401	Q9HAV0
								P16403	Q16566
								Q93077	Q4G0I0
								Q99878	Q14183
								P62807	Q9BZE1
								P58876	Q9NPL8
								O60814	Q8N6N2
								P68431	P02462
								P62805
								Q16778
								P15822
								Q8NCD3
								P52790
								P01889
								P17096
								P52926
								O15347
								P04035
								P05204
								O75330
								P09651
								P22626
								P51991
								Q99729
								P07910
								Q14103
								O14979
								P52597
								P31943
								P31942
								O43390
								Q00839
								Q9BPY8
								P20719
								P31269
								P00492
								Q7LGA3
								Q9Y663
								P08238
								P54652
								P11021
								Q9Y547
								Q92743
								P83110
								Q96M11
								Q9Y4L1
								P05362
								P41134
								P22304
								Q9BTL4
								P40305
								P09912
								Q9BYX4
								P09914
								P09913
								O14879
								Q01628
								P01579
								P08833
								P24593
								Q16270
								A6NJ69
								Q9Y6K9
								P20809
								P01583
								P14778
								P18510
								Q13007
								Q12905
								Q12906
								Q13418
								O14732
								P12268
								Q16352
								Q9NQS7
								Q9UK53
								Q9H160
								Q8WYH8
								O15327
								O15503
								O94829
								Q4KMZ1
								Q9Y616
								Q9NWZ3
								P10914
								Q14653
								Q9H1K1
								P05161
								Q8TB96
								P17301
								P06756
								P05106
								P16144
								Q13572
								P27987
								Q14643
								Q14571
								Q14573
								Q3MIP1
								Q9NZM3
								Q8N9B5
								Q9UK76
								Q9H910
								P17275
								Q09470
								Q14500
								P63252
								Q86W47
								Q9H2S1
								Q68DU8
								Q8WVF5
								O60341
								Q8NHM5
								O75164
								Q9H3R0
								O15054
								P35968
								Q14145
								Q07666
								Q92945
								Q6ICG6
								Q96A73
								P52732
								Q15058
								Q9NS87
								Q8NI77
								Q86Y91
								O95235
								Q96Q89
								Q14807
								Q02241
								Q99661
								O14782
								O95239
								Q9BW19
								P21583
								O43474
								Q6TFL4
								Q76NI1
								Q8NG31
								Q9Y448
								P50748
								P52292
								P08727
								Q9BYS1
								Q6VAB6
								P32004
								Q8IV20
								P11047
								O95835
								Q9NRM7
								Q6UX15
								Q14739
								P80188
								O43679
								Q8WVC0
								Q9UHB6
								Q9UPQ0
								P53667
								Q52LA3
								Q6MZP7
								Q5TKA1
								Q7L985
								P38571
								Q68DH5
								Q9NZU5
								Q03252
								P29536
								Q17RB8
								P28300
								Q9Y4K0
								Q92633
								Q9UBY5
								Q7L5N7
								Q9Y561
								P30533
								Q86X45
								Q8TDW0
								Q5S007
								Q9H3W5
								Q13449
								Q9Y333
								P62310
								Q9Y4Y9
								P62312
								P51884
								Q9BS40
								Q14210
								Q17RY6
								Q9NX58
								Q13257
								Q9UI95
								Q96JY0
								O75444
								Q96A72
								Q13021
								Q7Z304
								Q9UKM7
								Q9Y2E5
								O00462
								Q9H8J5
								Q02750
								P36507
								P46734
								P52564
								O14733
								Q99558
								O95382
								O43318
								P57077
								Q92918
								P53778
								Q8IW41
								Q9UPY8
								Q9NX47
								P29966
								P49006
								P48740
								Q7Z460
								O60307
								Q96GX5
								P31153
								P42679
								O00339
								Q7Z434
								Q6ZNC8
								P43121
								Q8NI22
								Q07820
								Q7L590
								P33993
								P25205
								O60318
								P33991
								P33992
								Q14566
								Q9UJA3
								Q9BTE3
								Q9GZU1
								Q96EZ8
								Q8NE86
								Q9NWR8
								Q14676
								P21741
								P48163
								P23368
								P51608
								Q93074
								Q96HR3
								Q02078
								O14770
								Q14680
								O00255
								P50221
								Q5EB52
								P08581
								Q9HCE5
								Q08431
								Q9H3U5
								O43934
								Q8TDB4
								P16455
								Q8N4C8
								Q9NXC5
								Q9H081
								Q9NYP9
								Q6P0N0
								O75030
								P46013
								Q13015
								Q9BV36
								P08473
								P39900
								P08254
								P09237
								P14780
								Q9BWT6
								Q8NEH6
								P50219
								Q9UBU8
								P00540
								O14807
								Q9BYD6
								Q9Y3B7
								Q16540
								P09001
								Q96GC5
								P82914
								P82933
								Q969V6
								Q9ULH7
								Q9UKD2
								Q9Y6F6
								P43246
								P52701
								Q9HCI7
								P26927
								P13640
								Q86UE4
								Q96E29
								Q6P444
								P11586
								P13995
								P46199
								Q99102
								Q96NY9
								Q03426
								P20591
								Q14582
								P84157
								Q9BQG0
								P10244
								P04198
								Q15746
								Q96H55
								Q9NPC6
								Q08AG7
								Q9P0N8
								Q9P2E8
								Q9UQQ1
								Q96AH0
								O95544
								P43490
								Q9H9S0
								Q99457
								Q96NT1
								Q96I59
								P49321
								Q6ZS30
								Q14596
								Q15021
								P42695
								Q9BPX3
								Q86XI2
								Q15003
								Q6IBW4
								Q6PIU2
								O14513
								Q92542
								Q9BTX1
								O14777
								P52849
								P46934
								Q8TAT5
								Q96PY6
								Q8TD19
								O14524
								Q8NC67
								A8MQ27
								Q0ZGT2
								P21359
								P35240
								Q9H9Q4
								Q9Y221
								Q8N8Q9
								Q6P499
								Q9UBE8
								Q86UT6
								Q13287
								Q9H8H0
								Q14978
								O00567
								Q9Y2X3
								P46531
								Q9UM47
								Q9Y5S8
								Q9NPH5
								P61916
								Q9NQX5
								P55055
								Q9Y466
								P01111
								Q9NSY0
								Q8IXM6
								Q9GZP1
								Q9NXX6
								Q08J23
								Q8TCD5
								Q9H857
								O60285
								Q9H093
								Q9H1E3
								Q96RS6
								Q9NV35
								O43809
								Q9UKK9
								Q9BZD4
								P57740
								Q92621
								Q8NFH5
								Q8NFH4
								Q7Z3B4
								P37198
								Q9BW27
								Q9BXS6
								P61970
								Q969Y0
								Q9UKK6
								Q9NPJ8
								P11926
								Q5TC84
								O15527
								O15294
								O43482
								Q68BL7
								Q9NRN5
								O60313
								Q9H1Y3
								Q96CV9
								Q96D31
								Q13415
								Q13416
								Q9Y5N6
								Q8N138
								Q86WC4
								Q5VV17
								P32243
								P30559
								Q93086
								Q15391
								Q32P28
								Q8IVL5
								O15460
								Q9UQ80
								Q86U42
								Q15102
								Q9BTK6
								P22234
								Q13177
								O96013
								O75592
								Q6UXH9
								O95340
								Q8N4S7
								Q9NWS1
								Q9HBE1
								Q06710
								Q6ZW49
								Q96KB5
								Q86U86
								Q9P2E7
								Q9NRJ7
								Q9Y5E7
								Q9UN66
								P35227
								Q16822
								Q15004
								O95613
								Q96RV3
								Q15113
								Q9UHG3
								Q9BUL8
								Q14690
								Q9BQ51
								Q53EL6
								Q8N165
								Q15119
								O15018
								Q15121
								P30086
								Q8IZL8
								Q96FX8
								O00541
								P40855
								O15067
								Q96FM1
								Q96JS3
								Q6PCE3
								P06401
								O15173
								P35232
								Q99623
								P78364
								Q8WUB8
								Q5T6S3
								O43175
								Q8N3S3
								Q9UBF8
								Q86VD9
								O00443
								Q96FE7
								Q92569
								Q8WYR1
								P11309
								Q9BSJ6
								Q9BXM7
								Q96BK5
								Q8TBX8
								O00625
								P78337
								Q504Y2
								Q99640
								Q8NCC3
								P14555
								Q9UP65
								Q13018
								Q5JTB6
								P00750
								Q15147
								O14939
								Q9HB21
								Q53GL0
								P53350
								O00444
								Q02809
								O00469
								Q5VZY2
								Q6UX71
								P51805
								Q8IYS1
								Q15126
								Q8TCS8
								Q12796
								Q8NBT0
								O00592
								Q14181
								P49005
								Q15054
								Q07864
								P56282
								O75417
								O15514
								Q8WZA1
								Q15063
								Q9NUX5
								Q03052
								Q01860
								P23284
								O43447
								O75688
								P36873
								Q96KQ4
								Q96A00
								Q9UQK1
								P30153
								Q15172
								O60831
								O43663
								Q4J6C6
								Q7Z3G6
								P49642
								P49643
								Q96LW4
								P54646
								P31323
								C0HM02
								Q15139
								Q9BZL6
								O60260
								O60678
								Q96LA8
								O43272
								Q92786
								Q9UMS4
								Q8NAV1
								O43172
								P60891
								P11908
								Q96HE9
								Q569H4
								O14668
								P54821
								Q9NRG1
								P11464
								P11465
								Q00888
								Q15238
								Q00889
								Q13046
								Q00887
								P25787
								P28066
								P20618
								P28074
								Q9P2W1
								O00487
								Q9BT73
								Q6PGN9
								Q9H939
								P26599
								Q96BW5
								P06454
								Q15262
								P28827
								O95997
								O75364
								Q15397
								Q96QR8
								Q9NR77
								Q9ULZ3
								P06737
								Q2KHR3
								Q9BXF6
								Q12829
								Q9NRW1
								Q9H0H5
								P63244
								O60216
								P54727
								Q96B01
								O43502
								O75771
								Q9Y620
								P04049
								P62826
								P43487
								Q96P70
								P47736
								Q8WZA2
								P10826
								Q9UL19
								Q9BPW5
								Q9NS23
								Q09028
								Q16576
								Q99708
								P28749
								Q9BX46
								Q9H0Z9
								Q14498
								P38159
								O15034
								Q06330
								Q6ZRY4
								P18754
								Q96D15
								O95980
								Q00765
								Q01201
								Q96IC2
								P35250
								P40938
								P35249
								Q8N5W9
								Q9UGC6
								Q6NTF9
								P61586
								Q7L0Q8
								Q5T3J3
								Q86UR5
								Q13671
								O14730
								Q9H9A7
								Q96E14
								O75792
								Q5TBB1
								Q05823
								P61587
								O00237
								Q9Y3C5
								Q8WVD3
								P60602
								P35244
								P62913
								Q6P5R6
								Q96EH5
								P46777
								P62263
								P62249
								P23443
								P46781
								Q8N122
								P55042
								P62070
								P23921
								P31350
								Q7LG56
								O43159
								Q96IZ7
								Q9NQC3
								Q01196
								Q06455
								Q9Y265
								Q9Y230
								Q96ER3
								Q9UBE0
								Q15424
								Q9NSC2
								Q8N8I0
								Q5K651
								Q9Y3Z3
								Q86UD0
								Q96BY9
								Q96F10
								Q6AZY7
								O00767
								Q86SK9
								Q8IX30
								P18827
								Q9NRP4
								Q96EE3
								Q13228
								Q8IZQ5
								P63302
								Q99985
								Q9H2E6
								Q9P0U3
								Q9BQF6
								P49903
								Q9NRX5
								Q96SA4
								P05120
								Q99574
								Q9Y6P5
								Q01105
								O15047
								Q15393
								P31947
								P23246
								Q9BQI5
								Q5FBB7
								Q562F6
								P51688
								Q6S5L8
								Q8NEM2
								P34897
								P57059
								Q9H173
								O75182
								O43166
								Q8IXJ6
								Q15475
								O95475
								Q96BD8
								Q8WVK7
								Q8IX90
								Q13309
								Q8WWT9
								O15427
								O60669
								Q9NRA2
								P43005
								P43003
								Q08357
								O43772
								P12235
								Q8TBP6
								Q8N413
								O15432
								Q8IXU6
								Q8WV83
								Q8WUX1
								Q8N370
								Q8NBI5
								Q8IWA5
								Q7Z3Q1
								Q9NWF4
								P31639
								Q9Y289
								Q01650
								Q96T83
								Q7Z7L1
								Q8IYM2
								O94813
								Q15797
								Q15796
								P84022
								Q99717
								O43541
								P51531
								P51532
								Q12824
								Q96GM5
								Q14683
								O95347
								Q9UQE7
								Q9NTJ3
								A6NHR9
								Q96Q15
								P17405
								Q9HAU4
								O95863
								Q9Y6H5
								O15079
								Q96DI7
								P09012
								P14678
								P08579
								P09234
								P62314
								P62304
								P62306
								Q9Y5X3
								O15524
								O94875
								Q99523
								O00570
								P48431
								P35711
								Q96R06
								O60271
								Q8TC71
								Q15005
								Q9NYA1
								Q9H2V7
								O43791
								Q9Y6N5
								P12931
								Q07955
								Q01130
								P84103
								Q16629
								Q08945
								Q16385
								Q9Y2D8
								Q8N3U4
								P52823
								O76061
								Q15468
								Q13586
								Q9P289
								Q86UX6
								Q13043
								Q8N2I9
								P16949
								Q9NZ72
								Q9H668
								Q9UJZ1
								P08842
								Q86Y82
								Q6J9G0
								Q96I99
								Q9HAC7
								Q8IWU6
								Q8IWU5
								Q9Y5B9
								O00267
								O43463
								Q9H5I1
								Q15022
								Q7L0J3
								O95425
								P43405
								O60506
								O43759
								O43760
								P21579
								O43581
								Q9Y6A5
								Q15543
								Q15573
								Q53T94
								Q15542
								Q01995
								Q6ICL3
								Q8N5T2
								Q6ZT07
								Q9UHD2
								P62380
								O15119
								O14776
								Q9Y242
								Q13428
								P17987
								Q6NUS6
								P28347
								Q15561
								Q5JUR7
								Q00059
								Q92734
								O43294
								P61812
								Q15582
								P36897
								O43493
								P07996
								Q9NWX6
								Q96FV9
								P10828
								Q96CG3
								Q9NQ88
								Q9UNS1
								Q9BVW5
								P04183
								Q9BXR5
								O15455
								O00206
								Q9NR97
								Q9BX74
								Q96EY4
								Q969X1
								Q9NUM4
								Q4V9L6
								O75204
								Q92545
								H3BS89
								Q8N7C4
								Q8N6I4
								Q9NV96
								Q53FP2
								Q9NWC5
								Q9BQJ4
								Q9BXS4
								Q9NQ34
								P42166
								O14763
								Q9UBN6
								Q9NS68
								P20333
								O75509
								P50591
								O95150
								P50616
								O60784
								O96008
								Q13625
								Q53FA7
								P09493
								P07951
								P12270
								Q5T0D9
								Q9Y3C4
								Q9ULW0
								P62995
								O14717
								Q13263
								Q8IWR1
								Q9C030
								Q15645
								Q32P41
								Q12815
								Q96QT4
								Q7Z2W7
								Q9Y5S1
								Q9Y4A5
								Q8WW01
								A1L157
								O95857
								P43699
								P33981
								P68363
								P07437
								P68371
								Q9NRH3
								Q96CW5
								Q2TAM9
								Q9NYZ1
								Q15672
								Q8WVJ9
								P29597
								P04818
								Q9UBT2
								O00762
								P62256
								P61088
								Q16763
								Q9NPD8
								Q13404
								Q15819
								Q05086
								Q6ZT12
								Q8N806
								Q9HAC8
								Q9Y5K5
								Q9BZM5
								Q6PHR2
								P11172
								Q14146
								O94782
								Q96RU2
								Q9Y6I4
								Q70EK8
								Q9Y3A2
								O75691
								Q9NYH9
								P63027
								P13611
								P11473
								O95231
								Q9BQB6
								P49754
								Q99986
								Q9H7D7
								Q96EX3
								O94967
								Q9H977
								Q8IWG1
								Q8IWA0
								Q9H967
								Q96HA8
								P30291
								O76024
								Q9Y5W5
								Q5MNZ9
								Q9UBV4
								P09544
								P41221
								P56706
								Q9Y6I7
								P19544
								Q9H0M0
								Q6GPH4
								P98170
								Q01831
								O14980
								P67809
								O95619
								P61236
								P62699
								P31946
								P25490
								Q9HC78
								Q9P1Z0
								Q8TBK6
								Q9NYG2
								Q9H6R6
								P37275
								Q8TCF1
								O76080
								Q86UP3
								P17010
								Q9HBF4
								Q9HA38
								Q15326
								Q9UQR1
								O43670
								O75362
								P17026
								Q96RE9
								Q8NB15
								Q96NG8
								Q8N9Z0
								Q6ZS27
								Q9Y462
								Q9P2E3
								O43264
								Q9H900
								O95229

## Sheet: PML-BIOGRID-
							486 elements included exclusively in "PML_BIOGRID":	1565 elements included exclusively in "CellAge_2024-08":	600 elements included exclusively in "GenAge_2024-08":	-	121 common elements in "PML_BIOGRID" and "CellAge_2024-08":	32 common elements in "PML_BIOGRID" and "GenAge_2024-08":	204 common elements in "CellAge_2024-08" and "GenAge_2024-08":	-	56 common elements in "PML_BIOGRID", "CellAge_2024-08" and "GenAge_2024-08":	-			Cross
							A3KN83	Q9UDR5	P10912		A6NHR9	O14949	Q8TB40		O14503				n	% (Age)	%(PML)
							A6NKT7	Q99758	P01286		O00716	O15055	Q5QJU3		O14746		PML	695	209		30.0719
							B9A064	P08183	P29353		O14776	O75376	P31749		O15379		CellAge	1946	177	9.09558	25.4676
							O00257	O95255	P28069		O14965	P00325	P05091		O43684		GenAge	892	88	9.86547	12.6619
							O00268	Q8WU67	O75360		O15119	P04083	Q01432		O60934
							O00303	Q9P2A4	P00749		O43143	P04150	Q92688		O96017
							O00534	Q7Z7G0	P18074		O43172	P04271	P09525		P00533
							O00571	Q16570	Q13216		O43390	P07355	P08758		P01100
							O00629	P53396	P08069		O43491	P08195	Q06278		P01106
							O14639	O96019	Q02297		O43670	P08670	P10275		P02545
							O14734	Q9H9F9	P01241		O60260	P11142	O15143		P04637
							O14862	P14621	P16871		O60271	P15311	Q13510		P04792
							O14925	Q9H013	P05019		O60506	P15336	Q13315		P05067
							O15014	O75077	P01344		O60885	P19447	P36542		P05412
							O15016	Q9UNA0	P01308		O75030	P19838	P20848		P06400
							O15027	Q9UKP5	P01138		O75330	P27361	P30530		P06493
							O15062	Q3MIX3	P35568		O75444	P50402	P35226		P08047
							O15083	Q8IWK6	Q9Y4H2		O95235	P50613	O60238		P09874
							O15162	Q96A54	P42338		O95786	P63165	O60566		P10415
							O15164	P30566	P08138		P04075	Q01826	P01024		P16104
							O15169	Q8IUX7	P06213		P06730	Q02880	P29466		P20700
							O15231	Q9UKV8	P17535		P06748	Q06124	P29279		P25445
							O15265	O95994	P60568		P07437	Q06830	P20248		P27695
							O43255	P01019	P01133		P08238	Q09666	P51959		P29590
							O43290	Q96HN2	P31785		P11021	Q13153	P27701		P35222
							O43395	P35869	P09619		P11831	Q13501	P12830		P37231
							O43399	P27144	P61278		P17947	Q16643	P38936		P38398
							O43513	Q02952	Q07869		P21359	Q7Z2W4	P42772		P40763
							O43678	Q5JQC9	P07949		P23246	Q92793	P17676		P42224
							O43815	P15121	P16885		P24941	Q96ST3	P12277		P42345
							O43865	Q96B36	P50542		P28482	Q96TA1	P10909		P52272
							O60356	Q9Y243	P0CG47		P31350	Q9Y618	Q7Z7A1		P54132
							O60563	Q9H8T0	P27694		P31942		P39059		P63104
							O60568	Q6NS38	P55072		P35249		O75629		P63279
							O75152	Q96Q83	P00519		P41002		P02511		Q00613
							O75323	O15296	P51587		P41182		Q9Y2S2		Q00653
							O75386	Q86V81	P01375		P42166		P07858		Q00987
							O75396	P49418	P49715		P43121		P53634		Q01094
							O75400	Q9H1A4	P01137		P43356		Q9UBR2		Q04206
							O75534	Q15389	P0DP91		P46100		P00387		Q06609
							O75821	Q9BY76	Q15831		P46777		P04839		Q08050
							O75925	Q15327	Q7Z2E3		P46937		P51452		Q12778
							O75928	Q8N6D5	P31645		P51114		Q16828		Q12888
							O95359	Q9NW15	P17252		P51532		O43324		Q13526
							O95376	P39687	P32745		P51957		Q12805		Q13547
							O95391	Q9BTT0	P02656		P54198		P18146		Q14191
							O95402	Q9H6X2	P13639		P55854		Q14249		Q15554
							O95405	Q8NCL9	P54274		P61956		Q09472		Q6VMQ6
							O95433	Q9UBZ4	P04040		P61964		P19235		Q8N6T7
							O95487	Q8WW43	P28715		P62805		P04626		P42771
							O95551	P51693	Q13888		P62877		P07992		Q92769
							O95644	Q9UH17	P13010		P62913		P03372		Q92985
							O95696	P02654	P12956		P68400		P13726		Q96EB6
							O95707	Q9BQE5	Q07812		P78344		Q01469		Q9H3D4
							O95747	P84077	P62993		P84022		Q9BRX8		Q9NRZ9
							O95793	P18085	P23025		P98170		Q5VWP2		Q9UBK2
							P01040	P78540	Q9UJ68		Q00534		P39748
							P01116	Q6P4F7	Q99807		Q00839		Q9NSA1
							P01833	Q52LW3	O00555		Q01196		P11362
							P02549	Q9NR81	P98164		Q05086		P07954
							P02585	A1IGU5	O95831		Q05682		Q13451
							P04629	O14497	P02649		Q06265		P17948
							P05164	Q8NFD5	P01023		Q08999		P02751
							P05165	Q4LE39	O76070		Q12906		O43524
							P05556	Q9NXU5	Q15493		Q13177		P98177
							P05783	Q8N6S5	P48047		Q13207		P04066
							P07195	Q7Z3E5	P43351		Q13263		P11413
							P08107	Q9UH62	O95985		Q14149		Q14393
							P08240	P49407	P07203		Q14315		P17302
							P0CG48	Q8NCT1	P00390		Q14676		Q14956
							P10242	Q9HBK9	P48637		Q15022		O60478
							P10276	Q9NVP2	O15217		Q15054		Q7Z429
							P11498	P08243	P09211		Q15058		P28799
							P12273	Q12797	P00395		Q15424		P49840
							P12755	Q8IZT6	P10809		Q15796		P49841
							P12757	Q76L83	P0DMV9		Q15910		P08236
							P12814	Q6PL18	P22061		Q16666		O60381
							P13056	P18847	P45983		Q2M2I8		P07686
							P13984	P18850	Q14289		Q2NKX8		Q16665
							P14174	Q9H0Y0	P13232		Q6MZP7		P09429
							P14373	O94817	O95243		Q6NUS6		P26583
							P14618	Q676U5	P21675		Q7L590		P01112
							P15976	Q8WYN0	Q99643		Q7Z434		P07900
							P17066	Q86TL0	Q9UBX0		Q86UE4		P0DMV8
							P17980	Q9H1Y0	P27986		Q8IUQ4		P38646
							P18075	O95352	Q96G97		Q8IVF2		Q9UJY1
							P18615	Q9P241	O15120		Q8IYM9		P47928
							P18887	P23634	P68104		Q8NG31		P11717
							P19174	Q15904	P05549		Q8NI77		P17936
							P19388	O75787	P23560		Q8WUI4		P05231
							P19793	Q9Y487	P16220		Q92547		Q16891
							P21333	Q9HBG4	P20226		Q92993		Q92835
							P22415	P27449	P0DPQ6		Q96AE4		Q13568
							P22736	P61421	P10636		Q96C86		P18084
							P23458	O15342	P61244		Q96DI7		Q9Y287
							P23497	P38606	Q05195		Q96GX5		O60674
							P23526	O75348	P09629		Q96KQ7		Q9UGL1
							P23528	Q6UW56	P09017		Q96RE7		Q9UEF7
							P23588	Q9UBB4	P41159		Q96T88		P13473
							P23769	Q96GD4	O15243		Q99497		P17931
							P25311	O95817	Q02643		Q99856		Q07954
							P25685	Q9UHR4	P49768		Q99873		O75096
							P25788	O75531	Q9NYJ7		Q9BXF6		Q99683
							P26639	Q92560	P62136		Q9BXW9		Q16539
							P27482	Q99728	Q13253		Q9GZQ8		P45984
							P27540	Q9NRL2	P15502		Q9H2X6		P40925
							P27816	Q9UIG0	P55916		Q9H410		P54098
							P28331	Q9C0K0	P55851		Q9H425		Q6ZN04
							P29034	Q07817	P06746		Q9H8V3		P03971
							P29083	Q9HB09	P48506		Q9H9A7		Q9UHC7
							P29084	Q92843	P48507		Q9NQC3		Q96BX8
							P29692	P20749	P78406		Q9NQW6		O95563
							P31151	Q9NYF8	P20382		Q9NYZ3		P26038
							P33076	Q9Y276	P40692		Q9P0U3		P04732
							P33176	Q14457	P49674		Q9UHB6		Q14764
							P35241	P21810	P35558		Q9UK76		P50539
							P35579	O00499	Q07960		Q9UKD2		Q99836
							P40227	O15392	P60953		Q9ULZ3		Q92597
							P40261	P62952	O00327		Q9UQR1		P51955
							P41235	P51451	O15516		Q9Y294		Q9HC98
							P41236	P53004	Q14526		Q9Y6D9		Q16236
							P42566	P12644	Q13219				P25963
							P42701	Q13873	O95622				Q92982
							P42858	Q14692	P36969				P15559
							P43004	Q1RMZ1	P25874				Q14494
							P45880	Q6PGQ7	Q9GZV9				Q9HB63
							P45985	P07738	Q92889				P36639
							P46060	P15056	P11597				P12004
							P46063	Q9NPI1	P30556				P01127
							P46695	O95415	Q8N5K1				O15530
							P46736	Q8WY22	Q12929				Q01813
							P46821	Q9BX63	P22001				P42336
							P47929	Q8TDN6	Q9BZW2				Q9NRQ2
							P48730	Q9NW68	P29144				P09884
							P49116	P35070	O94901				P28340
							P49792	P62324	Q16611				P27169
							P49848	P78543	P18065				O15297
							P49916	Q14201	P32322				Q05655
							P50479	O43683	O15350				P78527
							P50570	Q9BRD0	P21554				F7VJQ1
							P50990	Q7Z7L8	P16234				O95084
							P51610	Q8N5I9	P02745				P60484
							P51784	Q9C002	Q9GZV4				P23219
							P52630	Q8NEA5	O75907				P35354
							P53814	A0A024R4G9	O43464				Q05397
							P54252	Q07021	O14920				P18031
							P54253	Q8IYL3	Q9H040				P29350
							P54277	Q9HBI5	Q6R327				Q9P0K7
							P55010	Q6UWT4	Q16619				Q8WYP3
							P55084	Q8N0T1	Q8NER1				O95153
							P55209	P0DMB2	P01574				O94761
							P56134	Q5T6V5	O95390				Q6NUM9
							P57737	Q9P1Z2	P61769				P36578
							P59817	Q96GE6	P02747				P10301
							P60174	P27797	P02746				P06703
							P61011	P40123	O75563				Q8IVG5
							P61289	P04632	O95760				P21673
							P61626	Q8N187	P08567				Q8WWX9
							P61978	Q86X55	P19397				Q13530
							P62140	P42575	P07333				P05121
							P62158	Q8NAP1	P04233				P36955
							P62987	Q03135	Q3YBM2				Q8N474
							P63208	P51636	P12429				O00141
							P63261	Q6NZI2	P13796				Q5TCZ1
							P67870	Q5BKX8	O43914				Q9NTG7
							P78317	O75828	O15117				Q9NRC8
							P78318	P35520	P00450				P05141
							P78347	Q13185	Q9H223				O14508
							P78559	P45973	P08575				P00441
							P84243	O95931	Q13571				P04179
							P85037	Q9HC52	Q99650				P35716
							P86791	Q6UXH8	Q96HP8				Q06945
							Q00341	Q96M89	P01903				P09486
							Q00403	Q4VC31	P54219				P36956
							Q02086	Q9BR77	P40121				P42229
							Q02447	Q9H0W5	Q86VB7				P51692
							Q03014	Q6ZUT6	P05155				P42226
							Q03164	P13500	P32456				Q9UNE7
							Q03468	O95389	Q9UF11				Q9C0D5
							Q04637	P14635	P13498				Q03518
							Q04760	O95067	Q96PY5				O15533
							Q05516	P24385	P10620				P15923
							Q07157	P30279	P25774				Q14186
							Q12800	P30281	P05107				P37173
							Q13085	O96020	P26447				P21980
							Q13118	Q5T5M9	Q9BXN2				P16035
							Q13123	P78371	Q9NZC2				P35625
							Q13148	P48643	P30273				O60603
							Q13164	Q9NR16	P28065				Q9NS93
							Q13190	P10747	Q53H76				Q8IUR5
							Q13200	P28906	P52566				O75888
							Q13356	P16671	P34810				P11387
							Q13490	P29965	P35221				P11388
							Q13492	P60033	Q08380				Q96A56
							Q13495	Q12834	Q16831				O14773
							Q13506	P30304	P34096				Q12931
							Q13509	P30305	P05090				Q15714
							Q13561	P30307	Q16581				P10599
							Q13569	Q9H3Q1	P06702				Q9H3M7
							Q13573	O75419	Q14314				P09936
							Q13616	Q99741	P00736				P15692
							Q13618	O00311	P22897				P16415
							Q13643	Q69YH5	Q8WWI5				O75844
							Q13748	Q99618	Q969Q4				Q7RTV3
							Q13761	Q9BXL8	O95711
							Q13867	Q96FF9	P04275
							Q13950	Q9BWT1	P39023
							Q13951	Q96GN5	P16070
							Q14157	Q53HL2	P15586
							Q14164	Q9Y6N8	P16260
							Q14247	P55287	Q9H1C4
							Q14258	Q07002	O00160
							Q14320	O14519	Q8IY34
							Q14444	P11802	P16930
							Q14677	Q00535	P11279
							Q14694	Q15078	P36222
							Q14790	Q96SN8	Q9NZM1
							Q14814	P46527	Q3KQV9
							Q14839	P49918	P21926
							Q14847	Q9NXV6	P10451
							Q14994	P42773	Q7Z6I6
							Q15019	Q00526	P55160
							Q15020	Q9H211	P17655
							Q15047	P13688	Q70EL1
							Q15233	P53567	P09871
							Q15365	Q03701	Q96IP4
							Q15388	P49450	P27338
							Q15517	Q02224	Q14644
							Q15583	P49454	Q99538
							Q15596	Q9H3R5	P05109
							Q15637	Q92674	P24557
							Q15648	Q9HC77	Q96BZ4
							Q15652	Q9BS16	Q13243
							Q15723	Q9NSP4	O95477
							Q15750	Q96H22	P98179
							Q15758	Q7L2Z9	P04080
							Q15759	Q71F23	Q13093
							Q15942	Q5EE01	P09543
							Q16254	Q6ZU80	P14317
							Q16594	Q66GS9	P55008
							Q29RF7	Q5TB80	P14136
							Q2TAL8	Q53EZ4	Q8IX05
							Q2TBA0	Q86XR8	Q99732
							Q2TBE0	Q8IYX8	Q96A28
							Q5BVD1	Q8NHQ1	Q01453
							Q5JVF3	Q5JTW2	P35318
							Q5JVG8	Q9Y592	P45381
							Q5MNZ6	Q5T4B2	P19438
							Q5QJE6	Q8N884	Q9Y696
							Q5SVZ6	Q13111	Q9UH99
							Q5SW79	Q13112	Q9H244
							Q5T0N5	O14646	P09382
							Q5T2R2	O00258	P28062
							Q5TGY3	O14757	P25116
							Q5VTR2	Q9P2E5	Q01151
							Q5VUA4	O15111	P19320
							Q5VV41	Q8TCG1	B1AH88
							Q5VVX9	O14578	Q86UX7
							Q5VYV7	Q99967	Q96RT1
							Q5XPI4	Q8WWK9	P13501
							Q659A1	Q8IYA6	Q14116
							Q6IQ49	P61024	P13284
							Q6K0P9	P33552	P31431
							Q6N021	Q9UQC9	Q9Y4L5
							Q6NUQ1	O95832	P08631
							Q6P4R8	O75508	P55058
							Q6PKG0	Q96DZ5	P33908
							Q6UN15	Q9UBY8	P18428
							Q6W2J9	Q16740	O00754
							Q6ZNA4	Q9HAW4	Q13637
							Q6ZTA4	Q9NRP2	P21291
							Q6ZU65	Q9BQ75	P30408
							Q6ZWI9	Q8N3K9	Q8N755
							Q71DI3	P51911	P08962
							Q71RC2	Q9H8M5	P08571
							Q7LBC6	Q9ULM6	P11049
							Q7Z333	Q96LI5	P49755
							Q7Z353	Q96F85	P51606
							Q7Z3E1	Q53SF7	Q86WA8
							Q7Z406	P25940	P46940
							Q7Z417	P12111	P02795
							Q7Z589	P27658	Q96C19
							Q7Z5L9	Q5KU26	Q12866
							Q7Z739	Q9H8M1	P20292
							Q86T24	Q96H96	P22352
							Q86UE8	Q9NZJ6	O43520
							Q86UY6	P10606	Q8TDB6
							Q86V48	P24310	Q9Y6U3
							Q86WT6	Q9UI42	P48060
							Q86XP3	Q9BZB8	O00560
							Q86Y37	Q96FN4	Q9Y6X5
							Q86YH2	Q9BRF8	Q16617
							Q86YP4	Q9Y646	Q07352
							Q8IVM0	Q8TCG5	P09601
							Q8IW35	Q8IUR6	Q92478
							Q8IWZ8	Q9H336	P40189
							Q8IX21	Q9H0B8	Q9H2A7
							Q8IXS6	Q9Y4K1	Q96EN8
							Q8IY18	P55060	Q71UM5
							Q8IY92	P48729	P10124
							Q8IYB5	P49711	Q96JB5
							Q8IYH5	Q05D32	Q9UKI2
							Q8N0X7	P32929	Q16644
							Q8N1G2	Q9UBT7	Q9NZM5
							Q8N2W9	P10619	P07225
							Q8N3V7	P07339	Q14246
							Q8N6T3	Q9UBX1	O43915
							Q8N7C3	Q13620	O14543
							Q8N7H5	P39880	Q96II8
							Q8N9N5	Q69YN2	Q99959
							Q8NBJ5	P09341	Q8IXQ6
							Q8NCA9	P02778	O00622
							Q8NCN4	P48061	Q9Y6F1
							Q8NDZ2	P25025	O00299
							Q8NEM7	Q8NBI2	O95992
							Q8NEV1	Q8WUJ1	Q86X52
							Q8NEZ2	Q9UHQ9	Q8N114
							Q8NHV4	Q96F07	Q5T9L3
							Q8NHY2	O43174	P27105
							Q8TB24	Q7Z449	Q6ZNB7
							Q8TBE9	Q9H1C7	Q9NQC1
							Q8TEE9	Q9NRR1	Q03167
							Q8WTW3	P98082	P25686
							Q8WUF5	Q8NCG7	Q9H8L6
							Q8WW12	P14920	P80294
							Q8WWQ0	P14868	Q9H4A3
							Q8WX93	Q6PI48	Q8WZ60
							Q8WXH0	Q96EP5	Q9H0W9
							Q8WXI9	Q9UBU7	Q8IUC4
							Q8WZA0	P07108	Q9H8H3
							Q92576	Q8N8Z6	Q96P48
							Q92609	Q96JQ0	Q13636
							Q92620	Q9BW61	O95990
							Q92731	O94760	Q9UH65
							Q92733	O95865	P40426
							Q92783	Q16531	P02708
							Q92794	Q92466	P34910
							Q92797	Q8IXT1	O00151
							Q92879	Q9NX09	Q15012
							Q92900	Q96D03	Q9HB40
							Q92917	Q96FC9	P14091
							Q93009	Q9NVP1	Q9NV12
							Q93015	O00148	O75582
							Q93052	P35659	O60437
							Q969H0	Q5TB30	P01033
							Q96A19	Q8WUY9	P78504
							Q96A61	Q8TB45	P49279
							Q96AY2	Q9Y315	Q8N2G6
							Q96BD5	O76075	Q96A25
							Q96BP3	Q8WYQ5	P15153
							Q96D71	P23743	O00161
							Q96DB2	Q15392	Q9UIK4
							Q96DF8	P00374	P07099
							Q96EP1	Q96LJ7	P20073
							Q96EQ8	Q13268	Q9Y5K8
							Q96F86	O75911	Q9BX66
							Q96FZ2	Q9Y394	P31641
							Q96G25	Q08211	P04733
							Q96HI0	Q9UPY3	Q02083
							Q96JM7	Q9BTC0	O14494
							Q96L91	Q92813	P49863
							Q96MF7	O95661	Q96JW4
							Q96QC0	Q8TF46	P00488
							Q96RL1	O60832	Q9HB90
							Q96RN5	Q9UBP4	Q9P2E9
							Q96RU7	P63167	P06681
							Q96SB8	Q15398	Q9BQ24
							Q99081	Q9Y222	Q9Y275
							Q99459	P51530	Q9H7M9
							Q99504	Q9UDY4	Q14980
							Q99607	Q9UBS3	Q15417
							Q99613	P49184	Q8IZ07
							Q99633	Q8NFT8	O94886
							Q99961	P26358	Q15165
							Q9BQ39	Q9Y6K1	Q02556
							Q9BQE3	Q9UBC3	Q9Y6W5
							Q9BT09	Q5JSL3	P23297
							Q9BTV6	Q9NYP3	Q7Z5R6
							Q9BU76	Q8TEK3	P01730
							Q9BWM7	Q9H2P9	O15031
							Q9BWT3	P27487	P11215
							Q9BWU0	Q9C005	P09668
							Q9BX40	Q14195	O76096
							Q9BXI9	O14531	Q9BXD5
							Q9BY42	Q8N682	Q5R3K3
							Q9BYM8	Q9BVC3	Q96GC6
							Q9BZE0	Q9NZJ0	Q9NTK1
							Q9C0C2	P23919	Q8WWM9
							Q9GZR1	P28562	O95967
							Q9GZU8	Q9Y6W6	P50897
							Q9GZV1	Q9BY84	Q13011
							Q9H0C8	Q9H596	Q13336
							Q9H0E3	P33316	Q9BUN8
							Q9H0E9	Q8TF09	Q8N0V5
							Q9H0N5	P51808	Q8IYS0
							Q9H159	Q13627	Q9UBW5
							Q9H2Y7	Q14209	Q86WV6
							Q9H3P2	Q96AV8	Q9Y624
							Q9H492	A0AVK6	O14841
							Q9H4M7	Q99848	P53816
							Q9H5V9	Q15125	Q02252
							Q9H6T3	Q96DC8	Q10586
							Q9H6Z9	Q9BV94	P28290
							Q9HCK8	O43854	O43734
							Q9HCN4	P05305	Q9UIA0
							Q9HCS7	O43281	Q684P5
							Q9HD26	Q9GZT9	Q96BY6
							Q9NPG3	P11161	Q9ULW6
							Q9NPI6	Q9NZC4	Q9NZD2
							Q9NQB0	Q8N140	O75995
							Q9NR22	P19525	P21589
							Q9NS56	Q9NZJ5	Q0JRZ9
							Q9NSC5	B5ME19	Q9P1U1
							Q9NTZ6	P38919	Q7Z4T8
							Q9NUL3	Q13541	P20062
							Q9NUQ8	Q15717	Q709F0
							Q9NVD7	O00472	Q9UBK5
							Q9NVH1	Q14241	Q16553
							Q9NVH2	Q9NXB9	P22004
							Q9NVM6	Q9NPA0	Q8NEW0
							Q9NW64	Q9Y6C2	O94854
							Q9NW82	Q9BXX0	Q16890
							Q9NWH9	Q9HC35	Q96AW1
							Q9NWK9	P54851	P08134
							Q9NYA3	O14682	P09603
							Q9NYB0	P17813	P51159
							Q9NYL9	P06733	Q14011
							Q9P270	Q13822	Q02543
							Q9P286	Q9NQZ7	Q96DE0
							Q9P2B4	Q9NPA8	Q96AQ6
							Q9P2M4	Q99814	Q49AN0
							Q9P2N6	P29320	P07585
							Q9UBC2	P54764	P49207
							Q9UBK8	P54756	O00115
							Q9UBN7	P84090	P04899
							Q9UBQ5	Q8IV48	Q9BSJ2
							Q9UBT6	Q9UJM3	Q8WV41
							Q9UBW7	Q9UQF0	Q9BVI0
							Q9UER7	Q56NI9	Q96RK0
							Q9UEY8	Q14674	P11166
							Q9UGI8	O95718	Q15418
							Q9UGU5	P14921	Q9UPU7
							Q9UHD8	P15036	P05787
							Q9UJ78	P43268	Q9UHL4
							Q9UK99	P41212	Q86T75
							Q9UKD1	Q9Y603	Q86YD5
							Q9UKI8	Q01844	Q9NRJ4
							Q9UKL3	Q9UQ84	Q96J88
							Q9UKN8	Q96B26	Q13402
							Q9UKX7	Q9NVQ4	P24928
							Q9UKY7	Q96PZ2	P01732
							Q9ULD9	Q6SJ93	O94985
							Q9ULK4	Q9BZQ8	P39060
							Q9ULM3	Q6UWH4	P04731
							Q9ULW8	Q32MH5	P45844
							Q9UM54	Q7L5A3	Q9Y3Q3
							Q9UM63	Q8IW50	P01584
							Q9UMZ2	Q8N2R8	Q9Y5E6
							Q9UNF1	Q96A09	P19105
							Q9UPN9	Q6L9T8	P47985
							Q9UPQ9	Q9H4H8	P53597
							Q9Y266	O15360	P58340
							Q9Y277	Q9HB96	P10746
							Q9Y2D5	O15287	Q02790
							Q9Y2J2	Q9NVI1	P98155
							Q9Y2L1	Q8IYD8	P02786
							Q9Y2M2	Q8TC84	Q86VN1
							Q9Y2M5	P49327	P24311
							Q9Y2W2	Q14296	P48201
							Q9Y2X9	Q14517	P20908
							Q9Y314	Q96IV6	Q9Y6C9
							Q9Y3B3	P22087	P10515
							Q9Y450	Q96IG2	P02452
							Q9Y490	Q8NEZ5	O75489
							Q9Y4B4	Q5XUX0	P22748
							Q9Y4C1	Q969P5	P50876
							Q9Y4E1	Q9UKT5	O43674
							Q9Y4E5	Q9UKT4	Q96A26
							Q9Y5A9	Q9NRD1	Q14654
							Q9Y5K6	Q9UKB1	Q01581
							Q9Y5V3	P14324	O00330
							Q9Y5W9	Q9BQL6	O43736
							Q9Y613	Q96AC1	P29400
							Q9Y6R0	P09038	P11441
							Q9Y6X2	P21802	P00558
							Q9Y6X8	P22607	Q9NZ45
								Q13642	P08574
								Q6PIW4	Q92598
								Q4L180	P09622
								Q9Y3D6	P20674
								Q9NYL4	Q9H902
								Q53EP0	Q99675
								Q9H6D8	Q9H0U6
								P49356	Q14982
								P41439	P61601
								Q96NB1	P08237
								P55317	O96028
								Q16676	Q9UDW1
								Q9H334	O14561
								Q9BZS1	O15228
								Q9C009	Q02978
								Q96NE9	Q24JP5
								Q5TBA9	P15374
								Q16658	P07919
								P19883	P0DP24
								P02794	O75306
								P35637	Q9BPZ7
								P22083	Q96SL4
								Q16595	A1XBS5
								Q9H461	P55809
								Q7L622	B0YJ81
								O95166	O95139
								Q9H0R8	Q5TEU4
								P24522	Q9P2R7
								O95257	Q9P0J6
								Q7Z7M9	Q99608
								P04406	P57103
								Q9NY12	Q96HP4
								P22102	Q9BUE6
								Q86XJ1	P55263
								P43694	Q9GZL7
								P04062	Q14155
								Q9NZC3	Q08499
								Q99988	Q9NPJ1
								P55040	Q9C0D3
								O14893	O95450
								Q8WXD5	Q9NYR9
								Q17RS7	Q9BQ90
								Q06210	P40926
								O94808	P56211
								O75223	Q9BVV7
								Q92820	Q96SL1
								Q9NU53	Q96DB5
								Q14691	Q96EY1
								Q9Y248	Q9Y5J9
								Q9BRX5	O94880
								Q9BRT9	Q86YM7
								Q9NS71	P42704
								P16278	Q9UM22
								P08151	Q9BUN5
								Q8WWB7	Q16795
								P35754	G3XAM5
								O94925	Q9NX63
								P15104	P49798
								P17900	P04216
								O75496	Q69YW2
								P49915	O95503
								P61952	Q8NC60
								P59768	P35414
								Q9BVP2	O00429
								Q14749	P00338
								Q9UJJ9	P30048
								Q14789	Q9BSG0
								P35052	P11177
								P51654	Q16827
								Q99527	C9JLR9
								Q7Z3F1	Q9H1X3
								P81274	P99999
								Q13002	Q16612
								P32298	Q9GZY4
								P43250	Q6FI81
								P30550	Q3SXP7
								Q12849	Q16659
								P57764	Q9ULK5
								O43824	Q9C0K7
								Q02153	O43593
								P07305	P00505
								Q92522	P48547
								Q71UI9	Q5BJD5
								P0C0S5	Q92630
								Q5VWC8	Q9P032
								Q16775	Q16850
								Q92839	Q9BSQ5
								Q92819	Q8N0X4
								Q8TF76	O43681
								O14929	Q7Z7K6
								Q96CS2	P06576
								Q9H6D7	Q9H3K2
								Q7Z4H7	O96000
								Q99871	Q6PH81
								Q9BT25	Q2NL67
								P56524	P08123
								Q9UKV0	Q00325
								Q9ULI3	P49406
								Q14CZ8	P18859
								Q9BQS7	Q9Y291
								Q8IVU3	O00483
								Q5VTY9	Q8N3J6
								Q02539	Q96P71
								P16401	Q32ZL2
								P16403	P52815
								Q93077	Q9H324
								Q99878	Q9HAV0
								P62807	Q16566
								P58876	Q4G0I0
								O60814	Q14183
								P68431	Q9BZE1
								Q16778	Q9NPL8
								P15822	Q8N6N2
								Q8NCD3	P02462
								P52790
								P01889
								P17096
								P52926
								O15347
								P04035
								P05204
								P09651
								P22626
								P51991
								Q99729
								P07910
								Q14103
								O14979
								P52597
								P31943
								Q9BPY8
								P20719
								P31269
								P00492
								Q7LGA3
								Q9Y663
								P54652
								Q9Y547
								Q92743
								P83110
								Q96M11
								Q9Y4L1
								P05362
								P41134
								P22304
								Q9BTL4
								P40305
								P09912
								Q9BYX4
								P09914
								P09913
								O14879
								Q01628
								P01579
								P08833
								P24593
								Q16270
								A6NJ69
								Q9Y6K9
								P20809
								P01583
								P14778
								P18510
								Q13007
								Q12905
								Q13418
								O14732
								P12268
								Q16352
								Q9NQS7
								Q9UK53
								Q9H160
								Q8WYH8
								O15327
								O15503
								O94829
								Q4KMZ1
								Q9Y616
								Q9NWZ3
								P10914
								Q14653
								Q9H1K1
								P05161
								Q8TB96
								P17301
								P06756
								P05106
								P16144
								Q13572
								P27987
								Q14643
								Q14571
								Q14573
								Q3MIP1
								Q9NZM3
								Q8N9B5
								Q9H910
								P17275
								Q09470
								Q14500
								P63252
								Q86W47
								Q9H2S1
								Q68DU8
								Q8WVF5
								O60341
								Q8NHM5
								O75164
								Q9H3R0
								O15054
								P35968
								Q14145
								Q07666
								Q92945
								Q6ICG6
								Q96A73
								P52732
								Q9NS87
								Q86Y91
								Q96Q89
								Q14807
								Q02241
								Q99661
								O14782
								O95239
								Q9BW19
								P21583
								O43474
								Q6TFL4
								Q76NI1
								Q9Y448
								P50748
								P52292
								P08727
								Q9BYS1
								Q6VAB6
								P32004
								Q8IV20
								P11047
								O95835
								Q9NRM7
								Q6UX15
								Q14739
								P80188
								O43679
								Q8WVC0
								Q9UPQ0
								P53667
								Q52LA3
								Q5TKA1
								Q7L985
								P38571
								Q68DH5
								Q9NZU5
								Q03252
								P29536
								Q17RB8
								P28300
								Q9Y4K0
								Q92633
								Q9UBY5
								Q7L5N7
								Q9Y561
								P30533
								Q86X45
								Q8TDW0
								Q5S007
								Q9H3W5
								Q13449
								Q9Y333
								P62310
								Q9Y4Y9
								P62312
								P51884
								Q9BS40
								Q14210
								Q17RY6
								Q9NX58
								Q13257
								Q9UI95
								Q96JY0
								Q96A72
								Q13021
								Q7Z304
								Q9UKM7
								Q9Y2E5
								O00462
								Q9H8J5
								Q02750
								P36507
								P46734
								P52564
								O14733
								Q99558
								O95382
								O43318
								P57077
								Q92918
								P53778
								Q8IW41
								Q9UPY8
								Q9NX47
								P29966
								P49006
								P48740
								Q7Z460
								O60307
								P31153
								P42679
								O00339
								Q6ZNC8
								Q8NI22
								Q07820
								P33993
								P25205
								O60318
								P33991
								P33992
								Q14566
								Q9UJA3
								Q9BTE3
								Q9GZU1
								Q96EZ8
								Q8NE86
								Q9NWR8
								P21741
								P48163
								P23368
								P51608
								Q93074
								Q96HR3
								Q02078
								O14770
								Q14680
								O00255
								P50221
								Q5EB52
								P08581
								Q9HCE5
								Q08431
								Q9H3U5
								O43934
								Q8TDB4
								P16455
								Q8N4C8
								Q9NXC5
								Q9H081
								Q9NYP9
								Q6P0N0
								P46013
								Q13015
								Q9BV36
								P08473
								P39900
								P08254
								P09237
								P14780
								Q9BWT6
								Q8NEH6
								P50219
								Q9UBU8
								P00540
								O14807
								P49959
								Q9BYD6
								Q9Y3B7
								Q16540
								P09001
								Q96GC5
								P82914
								P82933
								Q969V6
								Q9ULH7
								Q9Y6F6
								P43246
								P52701
								Q9HCI7
								P26927
								P13640
								Q96E29
								Q6P444
								P11586
								P13995
								P46199
								Q99102
								Q96NY9
								Q03426
								P20591
								Q14582
								P84157
								Q9BQG0
								P10244
								P04198
								Q15746
								Q96H55
								Q9NPC6
								Q08AG7
								Q9P0N8
								Q9P2E8
								Q9UQQ1
								Q96AH0
								O95544
								P43490
								Q9H9S0
								Q99457
								Q96NT1
								Q96I59
								P49321
								Q6ZS30
								Q14596
								Q15021
								P42695
								Q9BPX3
								Q86XI2
								Q15003
								Q6IBW4
								Q6PIU2
								O14513
								Q92542
								Q9BTX1
								O14777
								P52849
								P46934
								Q8TAT5
								Q96PY6
								Q8TD19
								O14524
								Q8NC67
								A8MQ27
								Q0ZGT2
								P35240
								Q9H9Q4
								Q9Y221
								Q8N8Q9
								Q6P499
								Q9UBE8
								Q86UT6
								Q13287
								Q9H8H0
								Q14978
								O00567
								Q9Y2X3
								P46531
								Q9UM47
								Q9Y5S8
								Q9NPH5
								P61916
								Q9NQX5
								P55055
								Q9Y466
								P01111
								Q9NSY0
								Q8IXM6
								Q9GZP1
								Q9NXX6
								Q08J23
								Q8TCD5
								Q9H857
								O60285
								Q9H093
								Q9H1E3
								Q96RS6
								Q9NV35
								O43809
								Q9UKK9
								Q9BZD4
								P57740
								Q92621
								Q8NFH5
								Q8NFH4
								Q7Z3B4
								P37198
								Q9BW27
								Q9BXS6
								P61970
								Q969Y0
								Q9UKK6
								Q9NPJ8
								P11926
								Q5TC84
								O15527
								O15294
								O43482
								Q68BL7
								Q9NRN5
								O60313
								Q9H1Y3
								Q96CV9
								Q96D31
								Q13415
								Q13416
								Q9Y5N6
								Q8N138
								Q86WC4
								Q5VV17
								P32243
								P30559
								Q93086
								Q15391
								Q32P28
								Q8IVL5
								O15460
								Q9UQ80
								Q86U42
								Q15102
								Q9BTK6
								P22234
								O96013
								O75592
								Q6UXH9
								O95340
								Q8N4S7
								Q9NWS1
								Q9HBE1
								Q06710
								Q6ZW49
								Q96KB5
								Q86U86
								Q9P2E7
								Q9NRJ7
								Q9Y5E7
								Q9UN66
								P35227
								Q16822
								Q15004
								O95613
								Q96RV3
								Q15113
								Q9UHG3
								Q9BUL8
								Q14690
								Q9BQ51
								Q53EL6
								Q8N165
								Q15119
								O15018
								Q15121
								P30086
								Q8IZL8
								Q96FX8
								O00541
								P40855
								O15067
								Q96FM1
								Q96JS3
								Q6PCE3
								P06401
								O15173
								P35232
								Q99623
								P78364
								Q8WUB8
								Q5T6S3
								O43175
								Q8N3S3
								Q9UBF8
								Q86VD9
								O00443
								Q96FE7
								Q92569
								Q8WYR1
								P11309
								Q9BSJ6
								Q9BXM7
								Q96BK5
								Q8TBX8
								O00625
								P78337
								Q504Y2
								Q99640
								Q8NCC3
								P14555
								Q9UP65
								Q13018
								Q5JTB6
								P00750
								Q15147
								O14939
								Q9HB21
								Q53GL0
								P53350
								O00444
								Q02809
								O00469
								Q5VZY2
								Q6UX71
								P51805
								Q8IYS1
								Q15126
								Q8TCS8
								Q12796
								Q8NBT0
								O00592
								Q14181
								P49005
								Q07864
								P56282
								O75417
								O15514
								Q8WZA1
								Q15063
								Q9NUX5
								Q03052
								Q01860
								P23284
								O43447
								O75688
								P36873
								Q96KQ4
								Q96A00
								Q9UQK1
								P30153
								Q15172
								O60831
								O43663
								Q4J6C6
								Q7Z3G6
								P49642
								P49643
								Q96LW4
								P54646
								P31323
								C0HM02
								Q15139
								Q9BZL6
								O60678
								Q96LA8
								O43272
								Q92786
								Q9UMS4
								Q8NAV1
								P60891
								P11908
								Q96HE9
								Q569H4
								O14668
								P54821
								Q9NRG1
								P11464
								P11465
								Q00888
								Q15238
								Q00889
								Q13046
								Q00887
								P25787
								P28066
								P20618
								P28074
								Q9P2W1
								O00487
								Q06323
								Q9BT73
								Q6PGN9
								Q9H939
								P26599
								Q96BW5
								P06454
								Q15262
								P28827
								O95997
								O75364
								Q15397
								Q96QR8
								Q9NR77
								P06737
								Q2KHR3
								Q12829
								Q9NRW1
								Q9H0H5
								P63244
								O60216
								P54727
								Q96B01
								O43502
								O75771
								Q9Y620
								P04049
								P62826
								P43487
								Q96P70
								P47736
								Q8WZA2
								P10826
								Q9UL19
								Q9BPW5
								Q9NS23
								Q8WWW0
								Q09028
								Q16576
								Q99708
								P28749
								Q9BX46
								Q9H0Z9
								Q14498
								P38159
								O15034
								Q06330
								Q6ZRY4
								P18754
								Q96D15
								O95980
								Q00765
								Q01201
								Q96IC2
								P35250
								P40938
								Q8N5W9
								Q6PCD5
								Q9UGC6
								Q6NTF9
								P61586
								Q7L0Q8
								Q5T3J3
								Q86UR5
								Q13671
								O14730
								Q96E14
								O75792
								Q5TBB1
								Q05823
								P61587
								O00237
								Q9Y3C5
								Q8WVD3
								Q8IYW5
								P60602
								P35244
								Q6P5R6
								Q96EH5
								P62263
								P62249
								P23443
								P46781
								Q8N122
								P55042
								P62070
								P23921
								Q7LG56
								O43159
								Q96IZ7
								Q06455
								Q9Y265
								Q9Y230
								Q96ER3
								Q9UBE0
								Q9NSC2
								Q8N8I0
								Q5K651
								Q9Y3Z3
								Q86UD0
								Q96BY9
								Q96F10
								Q6AZY7
								O00767
								Q86SK9
								Q8IX30
								P18827
								Q9NRP4
								Q96EE3
								Q13228
								Q8IZQ5
								P63302
								Q99985
								Q9H2E6
								Q9BQF6
								P49903
								Q9NRX5
								Q96SA4
								P05120
								Q99574
								Q9Y6P5
								Q01105
								O15047
								Q15393
								P31947
								Q9BQI5
								Q5FBB7
								Q562F6
								P51688
								Q6S5L8
								Q8NEM2
								P34897
								P57059
								Q9H173
								O75182
								O43166
								Q8IXJ6
								Q15475
								O95475
								Q96BD8
								Q8WVK7
								Q8IX90
								Q13309
								Q8WWT9
								O15427
								O60669
								Q9NRA2
								P43005
								P43003
								Q08357
								O43772
								P12235
								Q8TBP6
								Q8N413
								O15432
								Q8IXU6
								Q8WV83
								Q8WUX1
								Q8N370
								Q8NBI5
								Q8IWA5
								Q7Z3Q1
								Q9NWF4
								P31639
								Q9Y289
								Q01650
								Q96T83
								Q7Z7L1
								Q8IYM2
								O94813
								Q15797
								Q99717
								O43541
								P51531
								Q12824
								Q96GM5
								Q14683
								O95347
								Q9UQE7
								Q9NTJ3
								Q96Q15
								P17405
								Q9HAU4
								O95863
								Q9Y6H5
								O15079
								P09012
								P14678
								P08579
								P09234
								P62314
								P62304
								P62306
								Q9Y5X3
								O15524
								O94875
								Q99523
								O00570
								P48431
								P35711
								Q9HB58
								Q96R06
								Q8TC71
								Q15005
								Q9NYA1
								Q9H2V7
								O43791
								Q9Y6N5
								P12931
								Q07955
								Q01130
								P84103
								Q16629
								Q08945
								Q16385
								Q9Y2D8
								Q8N3U4
								P52823
								O76061
								Q15468
								Q13586
								Q9P289
								Q86UX6
								Q13043
								Q8N2I9
								P16949
								Q9NZ72
								Q9H668
								Q9UJZ1
								P08842
								Q86Y82
								Q6J9G0
								Q96I99
								Q9HAC7
								Q8IWU6
								Q8IWU5
								Q9Y5B9
								O00267
								O43463
								Q9H5I1
								Q7L0J3
								O95425
								P43405
								O43759
								O43760
								P21579
								O43581
								Q9Y6A5
								Q15543
								Q15573
								Q53T94
								Q15542
								Q01995
								Q6ICL3
								Q8N5T2
								Q6ZT07
								Q9UHD2
								P62380
								Q9Y242
								Q13428
								P17987
								P28347
								Q15561
								Q5JUR7
								Q00059
								Q92734
								O43294
								P61812
								Q15582
								P36897
								O43493
								P07996
								Q9NWX6
								Q96FV9
								P10828
								Q96CG3
								Q9NQ88
								Q9UNS1
								Q9BVW5
								P04183
								Q9BXR5
								O15455
								O00206
								Q9NR97
								Q9BX74
								Q96EY4
								Q969X1
								Q9NUM4
								Q4V9L6
								O75204
								Q92545
								H3BS89
								Q8N7C4
								Q8N6I4
								Q9NV96
								Q53FP2
								Q9NWC5
								Q9BQJ4
								Q9BXS4
								Q9NQ34
								O14763
								Q9UBN6
								Q9NS68
								P20333
								O75509
								P50591
								O95150
								P50616
								O60784
								O96008
								Q13472
								Q13625
								Q53FA7
								P09493
								P07951
								P12270
								Q5T0D9
								Q9Y3C4
								Q9ULW0
								P62995
								O14717
								Q8IWR1
								Q9C030
								Q15645
								Q32P41
								Q12815
								Q96QT4
								Q7Z2W7
								Q9Y5S1
								Q9Y4A5
								Q8WW01
								A1L157
								O95857
								P43699
								P33981
								P68363
								P68371
								Q9NRH3
								Q96CW5
								Q2TAM9
								Q9NYZ1
								Q15672
								Q8WVJ9
								P29597
								P04818
								Q9UBT2
								O00762
								P62256
								P61088
								Q16763
								Q9NPD8
								Q13404
								Q15819
								Q6ZT12
								Q8N806
								Q9HAC8
								Q9Y5K5
								Q9BZM5
								Q6PHR2
								P11172
								Q14146
								O94782
								Q96RU2
								Q9Y6I4
								Q70EK8
								Q9Y3A2
								O75691
								Q9NYH9
								P63027
								P13611
								P11473
								O95231
								Q9BQB6
								P49754
								Q99986
								Q9H7D7
								Q96EX3
								O94967
								Q9H977
								Q8IWG1
								Q8IWA0
								Q9H967
								Q96HA8
								P30291
								O76024
								Q9Y5W5
								Q5MNZ9
								Q9UBV4
								P09544
								P41221
								P56706
								Q9Y6I7
								P19544
								Q9H0M0
								Q6GPH4
								Q01831
								O14980
								P67809
								O95619
								P61236
								P62699
								P31946
								P25490
								Q9HC78
								Q9P1Z0
								Q8TBK6
								Q9NYG2
								Q9H6R6
								P37275
								Q8TCF1
								O76080
								Q86UP3
								P17010
								Q9HBF4
								Q9HA38
								Q15326
								O75362
								P17026
								Q96RE9
								Q8NB15
								Q96NG8
								Q8N9Z0
								Q6ZS27
								Q9Y462
								Q9P2E3
								O43264
								Q9H900
								O95229

## Sheet: 56_
56 common elements in "PML_BIOGRID", "CellAge_2024-08" and "GenAge_2024-08":							Biological process --> Molecular functions --> Cellular component
Uniprot ID	FuzDrop_score	PSP_score	PSP_Yes-No	VS2L	gene		ALL
P08047	1	0.9946	Yes	79.2357	SP1		Table of top 10 significant p-values and q-values for GO Biological Process 2023
Q12888	1	0.8742	Yes	84.3306	TP53BP1		term	p-value	q-value	overlap_genes
Q6VMQ6	0.9999	0.9843	Yes	89.8425	ATF7IP		Positive Regulation Of DNA-templated Transcription (GO:0045893)	8.00678e-26	1.11454e-22	[APP, BLM, HDAC2, HDAC3, HDAC1, BRCA1, FOXM1, RELA, EGFR, FOXO1, TERT, MYC, CHEK2, HSF1, E2F1, TP53BP1, PPARGC1A, TP63, ATF7IP, JUN, PARP1, STAT1, STAT3, FOS, SIRT1, MTOR, NFKB2, APEX1, IRF7, PIN1, CTNNB1, PPARG, TP53]
P52272	0.9997	0.8675	Yes	76.3014	HNRNPM		Negative Regulation Of DNA-templated Transcription (GO:0045892)	5.0674e-23	3.52691e-20	[RB1, HDAC2, HDAC3, HDAC1, BRCA1, FOXM1, RELA, FOXO1, MYC, HSF1, E2F1, TP63, ATF7IP, JUN, UBE2I, PARP1, CDKN2A, STAT1, STAT3, SIRT6, SIRT1, YWHAZ, PML, BHLHE40, IRF7, MDM2, CTNNB1, PPARG, TP53]
Q12778	0.9996	0.9965	Yes	86.5649	FOXO1		Positive Regulation Of Transcription By RNA Polymerase II (GO:0045944)	9.12696e-23	4.23491e-20	[APP, HDAC2, HDAC3, HDAC1, BRCA1, FOXM1, RELA, EGFR, FOXO1, MYC, HSF1, E2F1, TP53BP1, PPARGC1A, TP63, JUN, PARP1, STAT1, STAT3, FOS, SIRT1, NFKB2, APEX1, IRF7, PIN1, CTNNB1, PPARG, TP53]
P38398	0.999	0.9463	Yes	80.0859	BRCA1		Negative Regulation Of Nucleic Acid-Templated Transcription (GO:1903507)	4.74653e-22	1.65179e-19	[RB1, ATF7IP, JUN, HDAC2, UBE2I, HDAC3, PARP1, CDKN2A, HDAC1, BRCA1, FOXM1, SIRT1, PML, RELA, FOXO1, BHLHE40, E2F1, MDM2, CTNNB1, PPARG, TP53, TP63]
Q00987	0.9977	0.6062	Yes	70.4684	MDM2		Positive Regulation Of Nucleic Acid-Templated Transcription (GO:1903508)	1.46144e-21	4.06865e-19	[ATF7IP, JUN, BLM, HDAC2, STAT1, HDAC1, STAT3, BRCA1, FOS, FOXM1, RELA, EGFR, FOXO1, MYC, CHEK2, IRF7, E2F1, CTNNB1, PPARG, TP53BP1, TP53, PPARGC1A, TP63]
P01100	0.9968	0.5959	Yes	83.4211	FOS		Regulation Of DNA-templated Transcription (GO:0006355)	5.09927e-21	1.18303e-18	[RB1, BLM, HDAC2, HDAC3, HDAC1, BRCA1, FOXM1, RELA, EGFR, FOXO1, MYC, CHEK2, HSF1, E2F1, TP53BP1, PPARGC1A, TP63, ATF7IP, JUN, UBE2I, PARP1, CDKN2A, STAT1, STAT3, FOS, SIRT1, PML, NFKB2, BHLHE40, IRF7, MDM2, CTNNB1, PPARG, TP53]
Q9UBK2	0.9944	0.9241	Yes	87.218	PPARGC1A		Regulation Of Transcription By RNA Polymerase II (GO:0006357)	2.83535e-20	5.63829e-18	[RB1, APP, HDAC2, HDAC3, HDAC1, BRCA1, FOXM1, RELA, EGFR, FOXO1, MYC, HSF1, E2F1, TP53BP1, PPARGC1A, TP63, JUN, UBE2I, PARP1, STAT1, STAT3, SIRT6, FOS, SIRT1, YWHAZ, NFKB2, APEX1, BHLHE40, IRF7, MDM2, PIN1, CTNNB1, PPARG, TP53]
Q96EB6	0.9932	0.9322	Yes	53.5475	SIRT1		DNA Damage Response (GO:0006974)	3.43715e-19	5.98064e-17	[H2AX, BLM, PARP1, BRCA1, SIRT1, PML, FOXO1, MTOR, WRN, RAD51, MYC, CHEK2, APEX1, BCL2, CDK1, IRF7, E2F1, TP53BP1, TP53]
Q08050	0.9888	0.9826	Yes	81.1271	FOXM1		Negative Regulation Of Apoptotic Process (GO:0043066)	2.37721e-17	3.67675e-15	[RB1, HDAC2, HDAC3, HDAC1, HSPB1, SIRT1, YWHAZ, RELA, EGFR, FOXO1, MTOR, MYC, BCL2, CDK1, MDM2, FAS, CTNNB1, TP53, PPARGC1A]
Q00613	0.9884	0.9883	Yes	72.9679	HSF1		Negative Regulation Of Transcription By RNA Polymerase II (GO:0000122)	2.90149e-17	4.03887e-15	[RB1, JUN, HDAC2, UBE2I, HDAC3, PARP1, STAT1, HDAC1, STAT3, SIRT6, FOXM1, SIRT1, YWHAZ, RELA, MYC, BHLHE40, HSF1, IRF7, E2F1, MDM2, PPARG, TP53]
Q15554	0.9876	0.9696	Yes	62.9151	TERF2
P04637	0.9848	0.94	Yes	68.1934	TP53		Table of top 10 significant p-values and q-values for GO Molecular Function 2023
Q92985	0.9768	0.1572	No	58.0517	IRF7		term	p-value	q-value	overlap_genes
P01106	0.9563	0.9204	Yes	79.7357	MYC		DNA-binding Transcription Factor Binding (GO:0140297)	1.16907e-26	2.04587e-24	[RB1, JUN, HDAC2, HDAC3, PARP1, HDAC1, STAT3, HSPB1, FOS, SIRT1, YWHAZ, RELA, MYC, BHLHE40, BCL2, E2F1, CTNNB1, PPARG, NBN, TP53BP1, TP53, PPARGC1A]
Q9H3D4	0.9526	0.9371	Yes	59.2647	TP63		DNA Binding (GO:0003677)	1.24871e-22	1.09263e-20	[H2AX, APP, BLM, HDAC2, BRCA1, RELA, EGFR, FOXO1, WRN, TERT, MYC, HSF1, E2F1, NBN, PPARGC1A, TP63, JUN, PARP1, STAT1, STAT3, SIRT6, RAD51, APEX1, BCL2, IRF7, PPARG, TP53]
P02545	0.9517	0.9161	Yes	87.6506	LMNA		RNA Polymerase II-specific DNA-binding Transcription Factor Binding (GO:0061629)	7.75786e-22	4.52542e-20	[JUN, HDAC2, HDAC3, PARP1, CDKN2A, STAT1, HDAC1, STAT3, HSPB1, FOS, SIRT1, RELA, BHLHE40, CTNNB1, PPARG, TP53BP1, TP53, PPARGC1A]
Q04206	0.9487	0.8297	Yes	64.6098	RELA		Ubiquitin-Like Protein Ligase Binding (GO:0044389)	1.66024e-15	7.26357e-14	[RB1, JUN, STAT1, BRCA1, YWHAZ, PML, RELA, EGFR, FOXO1, CHEK2, BCL2, MDM2, CTNNB1, TP53, PPARGC1A]
Q00653	0.9405	0.7123	Yes	59.8889	NFKB2		Ubiquitin Protein Ligase Binding (GO:0031625)	1.75461e-14	6.14113e-13	[RB1, JUN, BRCA1, YWHAZ, PML, RELA, EGFR, FOXO1, CHEK2, BCL2, MDM2, CTNNB1, TP53, PPARGC1A]
Q01094	0.9179	0.9737	Yes	72.0824	E2F1		Transcription Coregulator Binding (GO:0001221)	1.63418e-13	4.76635e-12	[UBE2I, HDAC3, TERT, STAT1, HDAC1, MYC, CTNNB1, PPARG, FOS, RELA]
P05412	0.9176	0.7399	Yes	82.7795	JUN		Transcription Cis-Regulatory Region Binding (GO:0000976)	3.40626e-11	8.51564e-10	[RB1, JUN, STAT1, HDAC1, STAT3, BRCA1, FOS, FOXM1, RELA, MYC, HSF1, E2F1, PPARG, TP53]
P16104	0.8954	0.0193	No	41.2587	H2AX		Chromatin DNA Binding (GO:0031490)	7.52578e-11	1.64626e-09	[HDAC2, HDAC1, APEX1, HSF1, STAT3, SIRT6, PPARGC1A, RELA]
P54132	0.8658	0.7947	Yes	58.5039	BLM		Kinase Binding (GO:0019900)	3.27211e-10	6.36244e-09	[RB1, PARP1, CDKN2A, STAT3, HSPB1, FOXM1, YWHAZ, RELA, EGFR, CHEK2, HSF1, FAS, CTNNB1]
O14503	0.8634	0.7738	Yes	68.4466	BHLHE40		Core Promoter Sequence-Specific DNA Binding (GO:0001046)	5.57419e-10	9.75483e-09	[HDAC1, STAT1, MYC, FOS, TP53, RELA]
O60934	0.8605	0.9387	Yes	60.3448	NBN
P20700	0.7772	0.334	No	85.8362	LMNB1		Table of top 10 significant p-values and q-values for GO Cellular Component 2023
P05067	0.7463	0.1598	No	47.5325	APP		term	p-value	q-value	overlap_genes
Q13526	0.7278	0.0152	No	87.1166	PIN1		Nucleus (GO:0005634)	1.92667e-29	1.734e-27	[RB1, H2AX, HSPB1, BRCA1, FOXM1, LMNB1, MYC, CHEK2, NBN, TP63, HELLS, PARP1, SIRT6, FOS, SIRT1, TERF2, YWHAZ, IRF7, PPARG, TP53, BLM, HDAC2, HDAC3, HDAC1, RELA, EGFR, FOXO1, WRN, TERT, LMNA, HSF1, E2F1, TP53BP1, PPARGC1A, ATF7IP, JUN, UBE2I, CDKN2A, STAT1, STAT3, PML, MTOR, NFKB2, HNRNPM, RAD51, APEX1, BHLHE40, BCL2, CDK1, MDM2, PIN1, CTNNB1]
P29590	0.7239	0.9151	Yes	53.0612	PML		Intracellular Membrane-Bounded Organelle (GO:0043231)	2.79878e-26	1.25945e-24	[RB1, H2AX, HSPB1, BRCA1, FOXM1, LMNB1, MYC, CHEK2, NBN, TP63, HELLS, PARP1, SIRT6, FOS, SIRT1, TERF2, YWHAZ, IRF7, PPARG, TP53, BLM, HDAC2, HDAC3, HDAC1, RELA, EGFR, FOXO1, WRN, TERT, LMNA, HSF1, E2F1, TP53BP1, PPARGC1A, ATF7IP, JUN, UBE2I, CDKN2A, STAT1, STAT3, PML, MTOR, NFKB2, HNRNPM, RAD51, APEX1, BHLHE40, BCL2, CDK1, MDM2, PIN1, CTNNB1]
P09874	0.6725	0.62	Yes	46.6469	PARP1		Nuclear Lumen (GO:0031981)	2.37912e-10	7.13735e-09	[JUN, BLM, PARP1, STAT1, SIRT6, SIRT1, PML, RELA, WRN, RAD51, TERT, MYC, APEX1, MDM2, NBN, TP53]
P04792	0.6398	0.0151	No	57.561	HSPB1		Intracellular Non-Membrane-Bounded Organelle (GO:0043232)	1.49539e-08	3.30355e-07	[BLM, PARP1, STAT1, HSPB1, SIRT6, BRCA1, FOXM1, SIRT1, PML, RELA, WRN, TERT, MYC, APEX1, MDM2, NBN, TP53]
O14746	0.5917	0.3325	No	30.477	TERT		Nucleolus (GO:0005730)	1.8353e-08	3.30355e-07	[BLM, PARP1, STAT1, SIRT6, SIRT1, PML, RELA, WRN, TERT, MYC, APEX1, MDM2, NBN, TP53]
P42345	0.5252	0.1459	No	19.6155	MTOR		Heterochromatin (GO:0000792)	1.06323e-05	0.000159484	[HELLS, CDKN2A, SIRT6, SIRT1]
P10415	0.5215	0.0233	No	38.0753	BCL2		Chromosome (GO:0005694)	9.50352e-05	0.00122188	[JUN, BLM, WRN, RAD51, BRCA1]
Q8N6T7	0.5117	0.0621	No	39.7183	SIRT6		Euchromatin (GO:0000791)	0.00025384	0.0028557	[JUN, CTNNB1, SIRT1]
Q9NRZ9	0.5096	0.1731	No	43.6754	HELLS		Glutamatergic Synapse (GO:0098978)	0.00136324	0.0117204	[PIN1, YWHAZ, RELA]
O96017	0.505	0.7806	Yes	34.07	CHEK2		Pericentric Heterochromatin (GO:0005721)	0.00156272	0.0117204	[HELLS, SIRT6]
P42771	0.4511	0.0113	No	44.8718	CDKN2A
Q14191	0.4368	0.2455	No	36.0335	WRN		FUZDROP < 0.6
P27695	0.3923	0.028	No	38.0503	APEX1
P35222	0.3743	0.3979	No	30.3457	CTNNB1		Table of top 10 significant p-values and q-values for GO Biological Process 2023
P06400	0.3712	0.6764	Yes	41.9181	RB1		term	p-value	q-value	overlap_genes
P42224	0.3572	0.1445	No	33.2	STAT1		Negative Regulation Of Apoptotic Process (GO:0043066)	2.67536e-12	2.47471e-09	[RB1, HDAC2, HDAC3, HDAC1, BCL2, CDK1, CTNNB1, FAS, YWHAZ, MTOR, EGFR]
P37231	0.3241	0.0144	No	24.9505	PPARG		Regulation Of Apoptotic Process (GO:0042981)	6.15154e-12	2.66826e-09	[HDAC2, HDAC3, STAT1, HDAC1, APEX1, BCL2, CDK1, CTNNB1, FAS, YWHAZ, MTOR, EGFR]
P00533	0.2841	0.1583	No	37.1901	EGFR		Negative Regulation Of Programmed Cell Death (GO:0043069)	8.6538e-12	2.66826e-09	[HDAC2, HDAC3, HDAC1, BCL2, CDK1, CTNNB1, FAS, YWHAZ, MTOR, EGFR]
P63279	0.251	0.0125	No	22.1519	UBE2I		Positive Regulation Of Multicellular Organismal Process (GO:0051240)	3.50627e-10	8.10825e-08	[HDAC2, HDAC3, TERT, HDAC1, APEX1, CTNNB1, SIRT6, PPARG, MTOR]
Q13547	0.2438	0.8624	Yes	34.4398	HDAC1		Negative Regulation Of DNA-templated Transcription (GO:0045892)	4.70204e-10	8.69878e-08	[RB1, HDAC2, UBE2I, HDAC3, CDKN2A, STAT1, HDAC1, STAT3, CTNNB1, SIRT6, PPARG, YWHAZ]
Q06609	0.2256	0.0166	No	15.6342	RAD51		Positive Regulation Of DNA-templated Transcription (GO:0045893)	4.23717e-09	6.53231e-07	[HDAC2, HDAC3, TERT, STAT1, HDAC1, APEX1, CHEK2, STAT3, CTNNB1, PPARG, MTOR, EGFR]
P40763	0.2244	0.3139	No	32.3377	STAT3		Negative Regulation Of Transcription By RNA Polymerase II (GO:0000122)	7.43296e-09	9.82213e-07	[RB1, HDAC2, UBE2I, HDAC3, STAT1, HDAC1, STAT3, SIRT6, PPARG, YWHAZ]
P25445	0.222	0.6362	Yes	57.0149	FAS		Negative Regulation Of Nucleic Acid-Templated Transcription (GO:1903507)	3.666e-08	4.23881e-06	[RB1, HDAC2, UBE2I, HDAC3, CDKN2A, HDAC1, CTNNB1, PPARG]
Q92769	0.2178	0.2059	No	36.6803	HDAC2		Histone Deacetylation (GO:0016575)	9.15299e-08	9.08842e-06	[HDAC2, HDAC3, HDAC1, SIRT6]
P63104	0.2169	0.0048	No	53.8776	YWHAZ		Regulation Of Transcription By RNA Polymerase II (GO:0006357)	9.82532e-08	9.08842e-06	[RB1, HDAC2, UBE2I, HDAC3, STAT1, HDAC1, STAT3, SIRT6, YWHAZ, EGFR, APEX1, CTNNB1, PPARG]
P06493	0.1467	0.0056	No	12.1212	CDK1
O15379	0.1451	0.0057	No	14.7196	HDAC3		Table of top 10 significant p-values and q-values for GO Molecular Function 2023
O43684	0.1308	0.0124	No	21.6463	BUB3		term	p-value	q-value	overlap_genes
							Transcription Coregulator Binding (GO:0001221)	1.89575e-11	1.37971e-09	[UBE2I, HDAC3, TERT, STAT1, HDAC1, CTNNB1, PPARG]
							DNA-binding Transcription Factor Binding (GO:0140297)	2.10643e-11	1.37971e-09	[RB1, HDAC2, HDAC3, HDAC1, STAT3, BCL2, CTNNB1, PPARG, YWHAZ]
							RNA Polymerase II-specific DNA-binding Transcription Factor Binding (GO:0061629)	1.58531e-10	6.92251e-09	[HDAC2, HDAC3, CDKN2A, STAT1, HDAC1, STAT3, CTNNB1, PPARG]
							DNA Binding (GO:0003677)	1.0956e-09	3.58807e-08	[HDAC2, WRN, RAD51, TERT, STAT1, APEX1, STAT3, BCL2, SIRT6, PPARG, EGFR]
							NF-kappaB Binding (GO:0051059)	2.34164e-08	6.13509e-07	[HDAC2, HDAC3, CDKN2A, HDAC1]
							Ubiquitin-Like Protein Ligase Binding (GO:0044389)	3.4301e-08	7.12618e-07	[RB1, STAT1, CHEK2, BCL2, CTNNB1, YWHAZ, EGFR]
							Kinase Binding (GO:0019900)	3.92207e-08	7.12618e-07	[RB1, CDKN2A, CHEK2, STAT3, CTNNB1, FAS, YWHAZ, EGFR]
							Chromatin DNA Binding (GO:0031490)	4.35186e-08	7.12618e-07	[HDAC2, HDAC1, APEX1, STAT3, SIRT6]
							Transcription Corepressor Binding (GO:0001222)	1.73091e-07	2.51944e-06	[HDAC3, STAT1, HDAC1, CTNNB1]
							Ubiquitin Protein Ligase Binding (GO:0031625)	6.4207e-07	8.41112e-06	[RB1, CHEK2, BCL2, CTNNB1, YWHAZ, EGFR]
							Table of top 10 significant p-values and q-values for GO Cellular Component 2023
							term	p-value	q-value	overlap_genes
							Nucleus (GO:0005634)	8.60776e-13	5.68112e-11	[RB1, HELLS, HDAC2, UBE2I, HDAC3, CDKN2A, STAT1, HDAC1, STAT3, SIRT6, YWHAZ, MTOR, EGFR, WRN, RAD51, TERT, APEX1, CHEK2, BCL2, CDK1, CTNNB1, PPARG]
							Intracellular Membrane-Bounded Organelle (GO:0043231)	1.83548e-11	6.05708e-10	[RB1, HELLS, HDAC2, UBE2I, HDAC3, CDKN2A, STAT1, HDAC1, STAT3, SIRT6, YWHAZ, MTOR, EGFR, WRN, RAD51, TERT, APEX1, CHEK2, BCL2, CDK1, CTNNB1, PPARG]
							Heterochromatin (GO:0000792)	2.6975e-05	0.00059345	[HELLS, CDKN2A, SIRT6]
							Nuclear Lumen (GO:0031981)	0.00025419	0.00269464	[WRN, RAD51, TERT, STAT1, APEX1, SIRT6]
							Sin3 Complex (GO:0016580)	0.000285795	0.00269464	[HDAC2, HDAC1]
							Sin3-type Complex (GO:0070822)	0.000285795	0.00269464	[HDAC2, HDAC1]
							Pericentric Heterochromatin (GO:0005721)	0.000285795	0.00269464	[HELLS, SIRT6]
							Nucleolus (GO:0005730)	0.00193947	0.0160006	[WRN, TERT, STAT1, APEX1, SIRT6]
							Multivesicular Body, Internal Vesicle (GO:0097487)	0.00598614	0.0438984	[EGFR]
							ESC/E(Z) Complex (GO:0035098)	0.00837098	0.0460404	[HDAC2]
							FUZDROP > 0.6
							Table of top 10 significant p-values and q-values for GO Biological Process 2023
							term	p-value	q-value	overlap_genes
							Positive Regulation Of DNA-templated Transcription (GO:0045893)	2.60682e-18	2.31225e-15	[ATF7IP, APP, JUN, BLM, PARP1, FOS, BRCA1, FOXM1, SIRT1, RELA, FOXO1, NFKB2, MYC, HSF1, IRF7, E2F1, PIN1, TP53BP1, TP53, PPARGC1A, TP63]
							Positive Regulation Of Transcription By RNA Polymerase II (GO:0045944)	9.21809e-18	4.08822e-15	[APP, JUN, PARP1, FOS, BRCA1, FOXM1, SIRT1, RELA, FOXO1, NFKB2, MYC, HSF1, IRF7, E2F1, PIN1, TP53BP1, TP53, PPARGC1A, TP63]
							Regulation Of DNA-templated Transcription (GO:0006355)	9.28967e-16	2.74665e-13	[ATF7IP, JUN, BLM, PARP1, FOS, BRCA1, FOXM1, SIRT1, PML, RELA, FOXO1, NFKB2, MYC, BHLHE40, HSF1, IRF7, MDM2, E2F1, TP53BP1, TP53, PPARGC1A, TP63]
							Positive Regulation Of Nucleic Acid-Templated Transcription (GO:1903508)	1.42684e-15	3.16401e-13	[ATF7IP, JUN, BLM, FOS, BRCA1, FOXM1, RELA, FOXO1, MYC, IRF7, E2F1, TP53BP1, TP53, PPARGC1A, TP63]
							Negative Regulation Of Nucleic Acid-Templated Transcription (GO:1903507)	2.72733e-15	4.83828e-13	[ATF7IP, JUN, PARP1, BRCA1, FOXM1, SIRT1, PML, RELA, FOXO1, BHLHE40, MDM2, E2F1, TP53, TP63]
							Negative Regulation Of DNA-templated Transcription (GO:0045892)	2.78279e-14	4.1139e-12	[ATF7IP, JUN, PARP1, BRCA1, FOXM1, SIRT1, PML, RELA, FOXO1, MYC, BHLHE40, HSF1, IRF7, MDM2, E2F1, TP53, TP63]
							Regulation Of Transcription By RNA Polymerase II (GO:0006357)	5.19515e-14	6.583e-12	[APP, JUN, PARP1, FOS, BRCA1, FOXM1, SIRT1, RELA, FOXO1, NFKB2, MYC, BHLHE40, HSF1, IRF7, MDM2, E2F1, PIN1, TP53BP1, TP53, PPARGC1A, TP63]
							DNA Damage Response (GO:0006974)	3.37874e-13	3.74617e-11	[H2AX, BLM, PARP1, MYC, IRF7, E2F1, BRCA1, TP53BP1, SIRT1, TP53, PML, FOXO1]
							Regulation Of Gene Expression (GO:0010468)	3.82444e-11	3.7692e-09	[ATF7IP, APP, BRCA1, SIRT1, TERF2, PML, RELA, NFKB2, MYC, BHLHE40, MDM2, E2F1, PIN1, TP53, PPARGC1A]
							Cellular Response To Ionizing Radiation (GO:0071479)	1.97265e-10	1.74974e-08	[BLM, HSF1, MDM2, BRCA1, SIRT1, TP53]
							Table of top 10 significant p-values and q-values for GO Molecular Function 2023
							term	p-value	q-value	overlap_genes
							DNA-binding Transcription Factor Binding (GO:0140297)	1.80456e-16	1.89479e-14	[JUN, PARP1, HSPB1, FOS, SIRT1, RELA, MYC, BHLHE40, E2F1, NBN, TP53BP1, TP53, PPARGC1A]
							DNA Binding (GO:0003677)	2.91023e-14	1.52787e-12	[H2AX, APP, JUN, BLM, PARP1, BRCA1, RELA, FOXO1, MYC, HSF1, IRF7, E2F1, NBN, TP53, PPARGC1A, TP63]
							RNA Polymerase II-specific DNA-binding Transcription Factor Binding (GO:0061629)	1.57552e-12	5.51432e-11	[JUN, PARP1, BHLHE40, HSPB1, FOS, TP53BP1, SIRT1, TP53, PPARGC1A, RELA]
							Ubiquitin Protein Ligase Binding (GO:0031625)	8.13302e-09	2.13492e-07	[JUN, MDM2, BRCA1, TP53, PPARGC1A, PML, RELA, FOXO1]
							Ubiquitin-Like Protein Ligase Binding (GO:0044389)	1.34311e-08	2.82053e-07	[JUN, MDM2, BRCA1, TP53, PPARGC1A, PML, RELA, FOXO1]
							RNA Polymerase II Transcription Regulatory Region Sequence-Specific DNA Binding (GO:0000977)	1.86224e-08	3.25892e-07	[JUN, FOS, FOXM1, RELA, FOXO1, NFKB2, MYC, BHLHE40, HSF1, IRF7, E2F1, TP53, TP63]
							Transcription Cis-Regulatory Region Binding (GO:0000976)	3.77807e-08	5.6671e-07	[JUN, MYC, HSF1, E2F1, FOS, BRCA1, FOXM1, TP53, RELA]
							DNA-binding Transcription Activator Activity, RNA Polymerase II-specific (GO:0001228)	5.66498e-08	6.68341e-07	[JUN, MYC, HSF1, FOS, TP53, RELA, FOXO1, NFKB2]
							Cis-Regulatory Region Sequence-Specific DNA Binding (GO:0000987)	5.72863e-08	6.68341e-07	[JUN, MYC, BHLHE40, HSF1, IRF7, E2F1, FOS, TP53, RELA, FOXO1, TP63, NFKB2]
							RNA Polymerase II Cis-Regulatory Region Sequence-Specific DNA Binding (GO:0000978)	7.2648e-08	7.62804e-07	[JUN, MYC, BHLHE40, HSF1, IRF7, E2F1, FOS, TP53, RELA, FOXO1, TP63, NFKB2]
							Table of top 10 significant p-values and q-values for GO Cellular Component 2023
							term	p-value	q-value	overlap_genes
							Nucleus (GO:0005634)	9.52524e-18	4.95312e-16	[H2AX, BLM, HSPB1, BRCA1, FOXM1, RELA, FOXO1, LMNB1, MYC, LMNA, HSF1, E2F1, NBN, TP53BP1, PPARGC1A, TP63, ATF7IP, JUN, PARP1, FOS, SIRT1, TERF2, PML, NFKB2, HNRNPM, BHLHE40, IRF7, MDM2, PIN1, TP53]
							Intracellular Membrane-Bounded Organelle (GO:0043231)	6.38938e-16	1.66124e-14	[H2AX, BLM, HSPB1, BRCA1, FOXM1, RELA, FOXO1, LMNB1, MYC, LMNA, HSF1, E2F1, NBN, TP53BP1, PPARGC1A, TP63, ATF7IP, JUN, PARP1, FOS, SIRT1, TERF2, PML, NFKB2, HNRNPM, BHLHE40, IRF7, MDM2, PIN1, TP53]
							Intracellular Non-Membrane-Bounded Organelle (GO:0043232)	1.44739e-07	2.50881e-06	[BLM, PARP1, MYC, MDM2, HSPB1, BRCA1, NBN, FOXM1, SIRT1, TP53, PML, RELA]
							Nuclear Lumen (GO:0031981)	2.27227e-07	2.95394e-06	[JUN, BLM, PARP1, MYC, MDM2, NBN, SIRT1, TP53, PML, RELA]
							Nucleolus (GO:0005730)	2.26527e-06	2.35588e-05	[BLM, PARP1, MYC, MDM2, NBN, SIRT1, TP53, PML, RELA]
							Euchromatin (GO:0000791)	0.00224977	0.01675	[JUN, SIRT1]
							Chromosome (GO:0005694)	0.00225481	0.01675	[JUN, BLM, BRCA1]
							Nuclear Membrane (GO:0031965)	0.00561449	0.0319006	[LMNA, SIRT1, LMNB1]
							Glutamatergic Synapse (GO:0098978)	0.0069041	0.0319006	[PIN1, RELA]
							Nuclear Stress Granule (GO:0097165)	0.00797515	0.0319006	[HSF1]
							KEGG2021
							Table of top 10 significant p-values and q-values for KEGG 2021 Human
							term	p-value	q-value	overlap_genes
							Pathways in cancer	5.9213e-25	9.82936e-23	[RB1, HDAC2, HDAC1, RELA, EGFR, FOXO1, TERT, MYC, E2F1, JUN, CDKN2A, STAT1, STAT3, FOS, PML, MTOR, NFKB2, RAD51, SP1, BCL2, MDM2, FAS, CTNNB1, PPARG, TP53]
							Cellular senescence	7.4538e-18	4.28972e-16	[RB1, CDKN2A, FOXM1, SIRT1, RELA, FOXO1, MTOR, MYC, CHEK2, CDK1, E2F1, MDM2, NBN, TP53]
							Epstein-Barr virus infection	7.7525e-18	4.28972e-16	[RB1, JUN, HDAC2, STAT1, HDAC1, STAT3, RELA, NFKB2, MYC, BCL2, IRF7, E2F1, MDM2, FAS, TP53]
							Viral carcinogenesis	3.12708e-16	1.29774e-14	[RB1, JUN, HDAC2, HDAC3, CDKN2A, HDAC1, STAT3, YWHAZ, RELA, NFKB2, CDK1, IRF7, MDM2, TP53]
							Hepatitis B	5.54285e-16	1.84023e-14	[RB1, JUN, STAT1, STAT3, FOS, YWHAZ, RELA, MYC, BCL2, IRF7, E2F1, FAS, TP53]
							Cell cycle	8.29918e-16	2.29611e-14	[RB1, HDAC2, CDKN2A, HDAC1, MYC, CHEK2, CDK1, E2F1, MDM2, BUB3, TP53, YWHAZ]
							MicroRNAs in cancer	4.68205e-15	1.11031e-13	[HDAC2, UBE2I, CDKN2A, HDAC1, STAT3, BRCA1, SIRT1, EGFR, MTOR, MYC, BCL2, E2F1, MDM2, TP53, TP63]
							Kaposi sarcoma-associated herpesvirus infection	5.5017e-15	1.1416e-13	[RB1, JUN, STAT1, STAT3, FOS, RELA, MTOR, MYC, IRF7, E2F1, FAS, CTNNB1, TP53]
							Breast cancer	6.66468e-15	1.22926e-13	[RB1, JUN, SP1, MYC, E2F1, CTNNB1, BRCA1, FOS, TP53, EGFR, MTOR, NFKB2]
							Pancreatic cancer	1.05068e-14	1.74412e-13	[RB1, RAD51, CDKN2A, STAT1, STAT3, E2F1, TP53, RELA, EGFR, MTOR]

## Sheet: 121_
121 common elements in "PML_BIOGRID" and "CellAge_2024-08" and NOT "GenAge_2024-08:							Biological process --> Molecular functions --> Cellular component
Uniprot ID	FuzDrop_score	PSP_score	PSP_Yes-No	VS2L	gene		ALL
Q8IVF2	1	0.9774	Yes	95.9448	AHNAK2		Table of top 10 significant p-values and q-values for GO Biological Process 2023
P11831	0.9998	0.9935	Yes	87.0079	SRF		term	p-value	q-value	overlap_genes
Q12906	0.9998	0.9872	Yes	70.1342	ILF3		Negative Regulation Of DNA-templated Transcription (GO:0045892)	1.21693e-11	1.7453e-08	[YAP1, PRKN, TCERG1, SPI1, UHRF1, SRF, EHMT2, HNRNPU, MTDH, IFI16, KAT5, TRIM28, NACC1, MAGEA2, ZNF148, SMAD2, MORC3, SMAD3, MITF, TBX3, RUNX1, SMARCA4, TBX2, ILF3, SFPQ, MAF, BCL6, EZH2]
Q7Z434	0.9996	0.5802	Yes	79.2593	MAVS		Regulation Of Transcription By RNA Polymerase II (GO:0006357)	2.38918e-11	1.7453e-08	[YAP1, PRKN, TCERG1, SPI1, UHRF1, SRF, EHMT2, HNRNPU, PARK7, MTDH, HIRA, IFI16, KAT5, NACC1, WDR5, MAGEA2, E2F3, ZNF148, BRD4, SMAD2, MORC3, NPM1, SMAD3, ATRX, MITF, ARID3A, SAFB, TBX3, RUNX1, HIPK2, SMARCA4, SENP1, TBX2, MAVS, SFPQ, MAF, BCL6, EZH2, RIGI]
O60885	0.9995	0.9983	Yes	86.931	BRD4		Positive Regulation Of Transcription By RNA Polymerase II (GO:0045944)	5.5065e-11	2.68166e-08	[YAP1, PRKN, MDC1, TCERG1, SPI1, UHRF1, SRF, HNRNPU, PARK7, IFI16, KAT5, E2F3, BRD4, SMAD2, NPM1, SMAD3, ATRX, MITF, TBX3, RUNX1, HIPK2, SMARCA4, SENP1, MAVS, SFPQ, RIGI]
P31942	0.9995	0.9924	Yes	63.2948	HNRNPH3		Negative Regulation Of Transcription By RNA Polymerase II (GO:0000122)	1.6558e-10	6.04781e-08	[YAP1, PRKN, TCERG1, MORC3, SMAD3, SPI1, UHRF1, EHMT2, HNRNPU, MITF, TBX3, RUNX1, SMARCA4, MTDH, TBX2, SFPQ, MAF, IFI16, KAT5, BCL6, MAGEA2, ZNF148, EZH2]
Q15424	0.9995	0.9642	Yes	94.8634	SAFB		Positive Regulation Of DNA-templated Transcription (GO:0045893)	2.11959e-10	6.19343e-08	[YAP1, PRKN, TCERG1, SPI1, UHRF1, SRF, HNRNPU, PARK7, IFI16, KAT5, TRIM28, WDR5, E2F3, BRD4, SMAD2, NPM1, SMAD3, NEK4, ATRX, MITF, TBX3, RUNX1, HIPK2, SMARCA4, SENP1, ILF3, MAVS, SFPQ, RIGI]
Q99856	0.9995	0.8971	Yes	85.4975	ARID3A		DNA Damage Response (GO:0006974)	1.15122e-08	2.71186e-06	[YAP1, NPM1, RFC4, NEK4, ATRX, XIAP, MCM10, PARK7, MASTL, RBX1, KAT5, BCL6, TRIM28, TOPBP1, ASF1A]
O43670	0.9993	0.9902	Yes	85.3556	ZNF207		Regulation Of Gene Expression (GO:0010468)	1.3069e-08	2.71186e-06	[YAP1, PRKN, RPL5, LIN54, SPI1, RPL11, PARK7, AURKA, IFI16, WDR5, ZNF148, TRIM22, SMAD3, AHNAK2, ATRX, MITF, RBL2, SFPQ, CDK6, BCL6, FUBP1, CDK2, HNRNPH3, EZH2, RIGI]
Q14676	0.9992	0.9011	Yes	86.405	MDC1		RNA Processing (GO:0006396)	1.48494e-08	2.71186e-06	[PRPF4, TCERG1, SYNCRIP, SFPQ, SNRNP40, PRMT1, EXOSC9, DHX15, HNRNPU, HNRNPR, HNRNPH3]
O60271	0.999	0.2142	No	65.9349	SPAG9		Positive Regulation Of Gene Expression (GO:0010628)	3.34316e-08	5.42707e-06	[YAP1, PRKN, RPL5, NPM1, SMAD3, SPI1, PRMT1, RPL11, MITF, PARK7, SMARCA4, FXR1, IFI16, FUBP1, WDR5, RIGI]
P23246	0.999	0.9964	Yes	79.7737	SFPQ		Regulation Of Cell Cycle G2/M Phase Transition (GO:1902749)	5.99964e-08	8.76547e-06	[NPM1, CDK6, CDK2, KIF14, AURKA]
Q9UHB6	0.999	0.9749	Yes	91.8314	LIMA1
P46100	0.9989	0.9671	Yes	72.0305	ATRX		Table of top 10 significant p-values and q-values for GO Molecular Function 2023
Q9NYZ3	0.9984	0.951	Yes	93.3694	GTSE1		term	p-value	q-value	overlap_genes
Q2M2I8	0.9983	0.9983	Yes	72.6327	AAK1		DNA-binding Transcription Factor Binding (GO:0140297)	1.26105e-12	2.57254e-10	[YAP1, SMAD2, TCERG1, NPM1, SMAD3, SPI1, SRF, PARK7, TBX3, HIPK2, RBX1, MTDH, HIRA, KAT5, BCL6, MAGEA2, EIF4E]
Q86UE4	0.9979	0.988	Yes	90.378	MTDH		RNA Binding (GO:0003723)	1.93187e-10	1.61907e-08	[RPL5, TCERG1, HSP90AB1, SRF, RPL11, HNRNPU, HNRNPR, PARK7, RTN4, MTDH, FXR1, SYNCRIP, IFI16, TRIM28, EXOSC9, SUMO2, DHX15, ZNF207, EIF4E, NPM1, PRMT1, SAFB, ILF3, SFPQ, SNRNP40, FUBP1, MRTO4, HNRNPH3, ALDOA, EIF4G2, RIGI]
Q9H425	0.9979	0.4455	No	95.7187	C1orf198		Ubiquitin-Like Protein Ligase Binding (GO:0044389)	2.38099e-10	1.61907e-08	[PRKN, SMAD2, RPL5, SMAD3, HSP90AB1, HSPA5, RPL11, RTN4, RBX1, MAP1LC3B, TRIM28, SUMO3, SUMO2, MAGEA2, RIGI]
Q01196	0.9976	0.6741	Yes	76.1589	RUNX1		Ubiquitin Protein Ligase Binding (GO:0031625)	1.04481e-09	5.01709e-08	[PRKN, SMAD2, RPL5, SMAD3, HSP90AB1, HSPA5, RPL11, RTN4, RBX1, MAP1LC3B, TRIM28, SUMO2, MAGEA2, RIGI]
O75444	0.9974	0.9764	Yes	82.5737	MAF		DNA Binding (GO:0003677)	1.22968e-09	5.01709e-08	[SMAD2, SUZ12, MORC3, SMAD3, SPI1, ATRX, HNRNPU, ARID3A, MCM10, PARK7, SAFB, TBX3, SMARCA4, TBX2, ILF3, SFPQ, IFI16, BCL6, TRIM28, FUBP1, E2F3, ZNF148, EZH2]
Q9NQW6	0.9974	0.8489	Yes	77.3132	ANLN		RNA Polymerase II-specific DNA-binding Transcription Factor Binding (GO:0061629)	1.2766e-06	4.34044e-05	[HIRA, TCERG1, NPM1, SMAD3, SPI1, TBX3, HIPK2, RBX1, SMARCA4, MTDH]
P46937	0.9972	0.9758	Yes	82.9365	YAP1		Double-Stranded RNA Binding (GO:0003725)	2.67125e-06	7.78478e-05	[ILF3, HSP90AB1, DHX15, HNRNPU, MTDH, RIGI]
Q13207	0.9968	0.829	Yes	78.2303	TBX2		Cadherin Binding (GO:0045296)	3.84296e-06	9.79956e-05	[ANLN, LIMA1, HSP90AB1, HSPA5, CALD1, PARK7, ALDOA, PAK2, EIF4G2, RTN4, TMPO]
Q05682	0.9967	0.4162	No	100	CALD1		Promoter-Specific Chromatin Binding (GO:1990841)	5.30445e-06	0.000120234	[RBL2, TRIM28, EHMT2, HNRNPU, EZH2]
Q15054	0.9966	0.9953	Yes	74.8927	POLD3		Transcription Coregulator Binding (GO:0001221)	3.06585e-05	0.000525685	[SUZ12, SMAD3, BCL6, EHMT2, SMARCA4, EZH2]
Q96AE4	0.9962	0.9922	Yes	84.472	FUBP1
Q9UK76	0.9953	0.9875	Yes	100	JPT1		Table of top 10 significant p-values and q-values for GO Cellular Component 2023
Q13263	0.9946	0.9829	Yes	63.1138	TRIM28		term	p-value	q-value	overlap_genes
O14776	0.9945	0.9782	Yes	81.9672	TCERG1		Nucleus (GO:0005634)	5.25351e-31	6.93463e-29	[MDC1, JPT1, RPL5, TCERG1, LIN54, SPI1, HSP90AB1, EHMT2, CCNF, HNRNPU, HNRNPR, MCM10, PARK7, PYCARD, SYNCRIP, KAT5, TRIM28, TCTN3, SUMO3, SUMO2, DHX15, WDR5, ZNF207, MAGEA2, TOPBP1, TRIM22, TMPO, MORC3, RFC4, CSNK2A1, RMI1, PRMT1, ATRX, MITF, KNL1, MASTL, SAFB, RUNX1, RBX1, SENP1, PRPF4, ILF3, SFPQ, MAF, FANCD2, KIF20A, HNRNPH3, ALDOA, ASF1A, YAP1, PRKN, UHRF1, SRF, XIAP, AURKA, MTDH, FXR1, HIRA,…
Q8WUI4	0.9939	0.9035	Yes	67.2269	HDAC7		Intracellular Membrane-Bounded Organelle (GO:0043231)	5.29518e-28	3.49482e-26	[MDC1, JPT1, RPL5, TCERG1, LIN54, SPI1, HSP90AB1, EHMT2, CCNF, HNRNPU, HNRNPR, MCM10, PARK7, PYCARD, SYNCRIP, MAP1LC3B, KAT5, TRIM28, TCTN3, SUMO3, SUMO2, DHX15, WDR5, ZNF207, MAGEA2, TOPBP1, TRIM22, TMPO, MORC3, RFC4, CSNK2A1, RMI1, PRMT1, ATRX, MITF, KNL1, MASTL, SAFB, RUNX1, RBX1, SENP1, PRPF4, ILF3, SFPQ, MAF, FANCD2, KIF20A, HNRNPH3, ALDOA, ASF1A, YAP1, PRKN, UHRF1, SRF, XIAP, AURKA, MTDH, F…
Q00839	0.9928	0.9934	Yes	61.9394	HNRNPU		Intracellular Non-Membrane-Bounded Organelle (GO:0043232)	8.36402e-11	3.68017e-09	[MDC1, JPT1, RPL5, RPL11, HNRNPR, MCM10, HMMR, AURKA, PYCARD, FXR1, DSN1, IFI16, KAT5, CALD1, EXOSC9, EPB41L2, ZNF207, MAPK1, TOPBP1, SUZ12, NPM1, SMARCA4, RBL2, ILF3, BCL6, FANCD2, MRTO4, KIF20A, MAD1L1]
P51532	0.9914	0.9178	Yes	64.0559	SMARCA4		Nuclear Lumen (GO:0031981)	8.46703e-09	2.79412e-07	[SUZ12, JPT1, RPL5, NPM1, RPL11, HNRNPU, HNRNPR, MCM10, SMARCA4, PYCARD, RBL2, FXR1, ILF3, DSN1, IFI16, KAT5, BCL6, FANCD2, EXOSC9, MRTO4, ZNF207]
Q9BXF6	0.9909	0.9783	Yes	81.317	RAB11FIP5		Nucleolus (GO:0005730)	3.70806e-08	9.78927e-07	[SUZ12, JPT1, RPL5, NPM1, RPL11, HNRNPR, MCM10, SMARCA4, PYCARD, RBL2, FXR1, ILF3, DSN1, IFI16, KAT5, BCL6, FANCD2, EXOSC9, MRTO4, ZNF207]
Q9NQC3	0.9898	0.5519	Yes	84.2282	RTN4		Mitotic Spindle (GO:0072686)	2.6392e-05	0.000580623	[KIF18A, WDR5, HNRNPU, MAPK1, ECT2, MAD1L1, AURKA]
P42166	0.9877	0.9912	Yes	66.5706	TMPO		Spindle (GO:0005819)	4.21446e-05	0.000794726	[WDR5, HNRNPU, MAPK1, KIF20A, HMMR, ECT2, MAD1L1, AURKA]
Q15022	0.9857	0.9975	Yes	67.1177	SUZ12		Cytoskeleton (GO:0005856)	6.96978e-05	0.00115001	[HMMR, AURKA, ANLN, LIMA1, ILF3, KIF18A, CALD1, EPB41L2, MAPK1, TOPBP1, ALDOA, GTSE1, RIGI]
Q9UQR1	0.9824	0.9815	Yes	80.7305	ZNF148		Focal Adhesion (GO:0005925)	0.000123216	0.00180716	[MDC1, RPL5, LIMA1, NPM1, HSPA5, MCAM, EPB41L2, MAPK1, FLNC, SENP1]
O15119	0.9802	0.9954	Yes	73.3513	TBX3		Cell-Substrate Junction (GO:0030055)	0.00014555	0.00192127	[MDC1, RPL5, LIMA1, NPM1, HSPA5, MCAM, EPB41L2, MAPK1, FLNC, SENP1]
Q96KQ7	0.9747	0.3423	No	55.8678	EHMT2
O43491	0.9743	0.9305	Yes	72.1393	EPB41L2		FUZDROP < 0.6
Q16666	0.9565	0.9638	Yes	55.6688	IFI16
P06748	0.9553	0.9884	Yes	61.2245	NPM1		Table of top 10 significant p-values and q-values for GO Biological Process 2023
Q96T88	0.9515	0.7177	Yes	49.5586	UHRF1		term	p-value	q-value	overlap_genes
Q9H2X6	0.9492	0.9754	Yes	55.8431	HIPK2		Regulation Of Proteasomal Ubiquitin-Dependent Protein Catabolic Process (GO:0032434)	8.36002e-09	8e-06	[PRKN, HSP90AB1, CDK2, RPL11, SUMO2, PARK7, RBX1]
P51957	0.9372	0.5924	Yes	61.7122	NEK4		Negative Regulation Of Ubiquitin-Dependent Protein Catabolic Process (GO:2000059)	3.86948e-08	1.8e-05	[RPL5, HSP90AB1, CSNK2A1, RPL11, PARK7]
Q6MZP7	0.9284	0.9925	Yes	87.1829	LIN54		Negative Regulation Of Proteolysis Involved In Protein Catabolic Process (GO:1903051)	3.87186e-07	0.000122	[RPL5, HSP90AB1, CSNK2A1, RPL11]
Q9Y6D9	0.9168	0.8747	Yes	85.9331	MAD1L1		Protein Stabilization (GO:0050821)	7.05497e-07	0.000167	[PRKN, RPL5, MORC3, HSP90AB1, CSNK2A1, RPL11, PARK7]
Q92547	0.9119	0.6835	Yes	48.3574	TOPBP1		Regulation Of Protein Acetylation (GO:1901983)	1.14882e-06	0.000218	[KAT5, MAGEA2, PARK7]
Q7L590	0.9084	0.8744	Yes	72.4571	MCM10		Regulation Of Ubiquitin-Dependent Protein Catabolic Process (GO:2000058)	3.32274e-06	0.000524	[RPL5, CSNK2A1, RPL11, UBE3A]
Q96RE7	0.907	0.855	Yes	53.7002	NACC1		Positive Regulation Of Cellular Biosynthetic Process (GO:0031328)	4.07872e-06	0.000552	[RPL5, SMAD3, HSP90AB1, KAT5, PRMT1, PARK7]
Q8NG31	0.9069	0.7542	Yes	56.5756	KNL1		Mitotic Cell Cycle Phase Transition (GO:0044772)	7.54852e-06	0.000725	[CDK6, CDK2, CCNF, EIF4E, AURKA]
P41182	0.9012	0.9633	Yes	65.2975	BCL6		Positive Regulation Of Protein Metabolic Process (GO:0051247)	8.08008e-06	0.000725	[PRKN, RPL5, CSNK2A1, PRMT1, RBX1, RIGI]
O75030	0.8858	0.8974	Yes	75.4753	MITF		Regulation Of Protein Ubiquitination (GO:0031396)	8.23681e-06	0.000725	[PRKN, HSP90AB1, XIAP, UBE3A, PARK7]
Q9P0U3	0.8592	0.9479	Yes	64.5963	SENP1
Q2NKX8	0.8473	0.5335	Yes	51.28	ERCC6L		Table of top 10 significant p-values and q-values for GO Molecular Function 2023
O00716	0.8463	0.9854	Yes	64.3011	E2F3		term	p-value	q-value	overlap_genes
P78344	0.8325	0.9374	Yes	51.5987	EIF4G2		Ubiquitin-Like Protein Ligase Binding (GO:0044389)	1.50815e-13	2.14157e-11	[PRKN, SMAD2, RPL5, SMAD3, HSP90AB1, HSPA5, RPL11, RBX1, MAP1LC3B, SUMO3, SUMO2, MAGEA2, RIGI]
P54198	0.8308	0.3964	No	38.2498	HIRA		Ubiquitin Protein Ligase Binding (GO:0031625)	1.77427e-12	1.25973e-10	[PRKN, SMAD2, RPL5, MAP1LC3B, SMAD3, HSP90AB1, HSPA5, RPL11, SUMO2, MAGEA2, RBX1, RIGI]
Q08999	0.8277	0.5841	Yes	52.59	RBL2		DNA-binding Transcription Factor Binding (GO:0140297)	5.32359e-06	0.000251983	[SMAD2, SMAD3, KAT5, MAGEA2, PARK7, EIF4E, RBX1]
Q14315	0.8259	0.4078	No	33.7982	FLNC		RNA Binding (GO:0003723)	2.42091e-05	0.000859421	[RPL5, HSP90AB1, PRMT1, RPL11, PARK7, SNRNP40, EXOSC9, MRTO4, SUMO2, DHX15, ALDOA, EIF4E, RIGI]
Q15058	0.806	0.513	Yes	56.7961	KIF14		Ubiquitin-Like Protein Conjugating Enzyme Binding (GO:0044390)	7.83903e-05	0.00218884	[PRKN, SIAH1, PARK7]
P17947	0.8049	0.7959	Yes	81.1111	SPI1		Ubiquitin Protein Ligase Activity (GO:0061630)	0.000107329	0.00218884	[PRKN, SIAH1, XIAP, UBE3A, TRIM22, RBX1]
Q96GX5	0.7973	0.7655	Yes	58.5893	MASTL		Ubiquitin Ligase Inhibitor Activity (GO:1990948)	0.000122517	0.00218884	[RPL5, RPL11]
Q13177	0.7966	0.3917	No	50.5725	PAK2		Ubiquitin-Like Protein Ligase Activity (GO:0061659)	0.000123315	0.00218884	[PRKN, SIAH1, XIAP, UBE3A, TRIM22, RBX1]
Q8NI77	0.7872	0.8996	Yes	60.0223	KIF18A		5S rRNA Binding (GO:0008097)	0.000163101	0.00231604	[RPL5, RPL11]
P21359	0.7813	0.1303	No	22.1909	NF1		Ubiquitin-Protein Transferase Inhibitor Activity (GO:0055105)	0.000163101	0.00231604	[RPL5, RPL11]
O43390	0.7561	0.9003	Yes	58.7678	HNRNPR
P51114	0.6455	0.6117	Yes	50.2415	FXR1		Table of top 10 significant p-values and q-values for GO Cellular Component 2023
Q9BXW9	0.6348	0.1519	No	26.1199	FANCD2		term	p-value	q-value	overlap_genes
O60506	0.6232	0.8732	Yes	54.5746	SYNCRIP		Nucleus (GO:0005634)	4.22634e-14	4.14181e-12	[PRKN, RPL5, HSP90AB1, CCNF, XIAP, PARK7, AURKA, PYCARD, KAT5, TCTN3, EXOSC9, SUMO3, SUMO2, WDR5, DHX15, MAGEA2, MAPK1, DCPS, TRIM22, SMAD2, MORC3, RFC4, SMAD3, HSPA5, CSNK2A1, RMI1, PRMT1, SIAH1, RBX1, PRPF4, SNRNP40, CDK6, CDK2, ALDOA, ASF1A, EZH2]
Q9H8V3	0.6155	0.7466	Yes	38.512	ECT2		Intracellular Membrane-Bounded Organelle (GO:0043231)	4.9924e-13	2.44627e-11	[PRKN, RPL5, HSP90AB1, CCNF, XIAP, PARK7, AURKA, PYCARD, MAP1LC3B, KAT5, TCTN3, EXOSC9, SUMO3, SUMO2, WDR5, DHX15, MAGEA2, MAPK1, DCPS, TRIM22, SMAD2, MORC3, RFC4, SMAD3, HSPA5, CSNK2A1, RMI1, PRMT1, SIAH1, RBX1, PRPF4, SNRNP40, CDK6, CDK2, ALDOA, ASF1A, EZH2]
O95235	0.6014	0.4405	No	64.4944	KIF20A		Cyclin-Dependent Protein Kinase Holoenzyme Complex (GO:0000307)	0.000128098	0.00418452	[CDK6, CCNF, CDK2]
P43121	0.5846	0.05	No	47.2136	MCAM		Serine/Threonine Protein Kinase Complex (GO:1902554)	0.00042867	0.00882135	[CDK6, CDK2, CCNF]
O75330	0.5724	0.2097	No	94.7514	HMMR		SCF Ubiquitin Ligase Complex (GO:0019005)	0.000450069	0.00882135	[PRKN, CCNF, RBX1]
Q14149	0.5367	0.3653	No	52.0767	MORC3		Intracellular Non-Membrane-Bounded Organelle (GO:0043232)	0.000541033	0.00883687	[PYCARD, RPL5, DSN1, KAT5, EXOSC9, MRTO4, RPL11, MAPK1, HMMR, AURKA]
Q9H410	0.5314	0.7771	Yes	79.7753	DSN1		Secretory Granule Lumen (GO:0034774)	0.00102939	0.0144115	[PYCARD, DSN1, HSP90AB1, MAPK1, ALDOA]
Q92993	0.5066	0.0271	No	42.4951	KAT5		Azurophil Granule Lumen (GO:0035578)	0.00135351	0.0165804	[PYCARD, DSN1, MAPK1]
Q6NUS6	0.5051	0.9401	Yes	24.7117	TCTN3		Nuclear Chromosome (GO:0000228)	0.0016328	0.0169471	[SMCHD1, KAT5, EXOSC9]
Q15910	0.5035	0.5591	Yes	54.8257	EZH2		Spindle (GO:0005819)	0.0017293	0.0169471	[WDR5, MAPK1, HMMR, AURKA]
P43356	0.4971	0.0382	No	39.8089	MAGEA2
P41002	0.468	0.8196	Yes	36.3868	CCNF		FUZDROP > 0.6
P11021	0.4337	0.3872	No	41.2844	HSPA5
Q15796	0.4231	0.1812	No	34.6895	SMAD2		Table of top 10 significant p-values and q-values for GO Biological Process 2023
Q9H9A7	0.4224	0.4294	No	48.16	RMI1		term	p-value	q-value	overlap_genes
P62805	0.4174	0.1228	No	39.8058	H4C1		Regulation Of Transcription By RNA Polymerase II (GO:0006357)	1.81464e-11	1.65858e-08	[YAP1, TCERG1, SPI1, UHRF1, SRF, EHMT2, HNRNPU, MTDH, HIRA, IFI16, NACC1, E2F3, ZNF148, BRD4, NPM1, ATRX, MITF, ARID3A, SAFB, TBX3, RUNX1, HIPK2, SENP1, SMARCA4, TBX2, SFPQ, MAVS, MAF, BCL6]
O60260	0.4109	0.4538	No	37.2043	PRKN		Negative Regulation Of DNA-templated Transcription (GO:0045892)	4.16342e-11	1.90268e-08	[YAP1, TCERG1, SPI1, UHRF1, SRF, EHMT2, HNRNPU, MITF, TBX3, RUNX1, SMARCA4, MTDH, TBX2, ILF3, SFPQ, MAF, BCL6, IFI16, TRIM28, NACC1, ZNF148]
P08238	0.3869	0.2768	No	45.0276	HSP90AB1		Positive Regulation Of Transcription By RNA Polymerase II (GO:0045944)	6.67281e-11	2.03298e-08	[YAP1, MDC1, TCERG1, NPM1, SPI1, UHRF1, SRF, ATRX, HNRNPU, MITF, TBX3, RUNX1, HIPK2, SENP1, SMARCA4, SFPQ, MAVS, IFI16, E2F3, BRD4]
Q05086	0.3801	0.181	No	26.9714	UBE3A		Positive Regulation Of DNA-templated Transcription (GO:0045893)	2.12408e-10	4.85351e-08	[YAP1, TCERG1, NPM1, SPI1, NEK4, UHRF1, SRF, ATRX, HNRNPU, MITF, TBX3, RUNX1, HIPK2, SENP1, SMARCA4, ILF3, SFPQ, MAVS, IFI16, TRIM28, E2F3, BRD4]
O95786	0.3718	0.2293	No	20.4324	RIGI		Regulation Of DNA-templated Transcription (GO:0006355)	1.03412e-09	1.86078e-07	[YAP1, LIN54, SPI1, MTDH, HIRA, IFI16, TRIM28, NACC1, E2F3, ZNF148, BRD4, NPM1, NEK4, ATRX, MITF, ARID3A, SAFB, TBX3, RUNX1, HIPK2, SMARCA4, TBX2, ILF3, SFPQ, MAF, BCL6]
P98170	0.3686	0.0237	No	30.1811	XIAP		Negative Regulation Of Transcription By RNA Polymerase II (GO:0000122)	1.22152e-09	1.86078e-07	[YAP1, TCERG1, SPI1, UHRF1, EHMT2, HNRNPU, MITF, TBX3, RUNX1, SMARCA4, MTDH, TBX2, SFPQ, MAF, BCL6, IFI16, ZNF148]
P55854	0.3648	0.2093	No	56.3107	SUMO3		Negative Regulation Of Nucleic Acid-Templated Transcription (GO:1903507)	6.63071e-07	8.65781e-05	[ILF3, SFPQ, SPI1, BCL6, IFI16, TRIM28, NACC1, ZNF148, TBX3, SMARCA4, TBX2]
O14965	0.3429	0.0645	No	46.1538	AURKA		Myeloid Cell Differentiation (GO:0030099)	1.90066e-06	0.00021715	[SPI1, MAF, IFI16, RUNX1, HIPK2]
P35249	0.3423	0.1119	No	25.0689	RFC4		Chromatin Organization (GO:0006325)	5.34057e-06	0.000542364	[HIRA, SFPQ, NPM1, TRIM28, ATRX, HNRNPU, SAFB, SMARCA4]
O43172	0.3376	0.092	No	37.1648	PRPF4		Nucleosome Organization (GO:0034728)	7.451e-06	0.000681021	[HIRA, LIN54, NPM1, ATRX, SMARCA4]
O43143	0.2927	0.0579	No	25.9119	DHX15
P68400	0.2807	0.0856	No	23.2737	CSNK2A1		Table of top 10 significant p-values and q-values for GO Molecular Function 2023
A6NHR9	0.2685	0.5896	Yes	27.0823	SMCHD1		term	p-value	q-value	overlap_genes
P84022	0.257	0.0491	No	32.9412	SMAD3		DNA Binding (GO:0003677)	7.55602e-10	9.59615e-08	[SUZ12, SPI1, ATRX, HNRNPU, ARID3A, MCM10, SAFB, TBX3, SMARCA4, TBX2, ILF3, SFPQ, BCL6, IFI16, TRIM28, FUBP1, E2F3, ZNF148]
Q06265	0.253	0.0152	No	41.9134	EXOSC9		DNA-binding Transcription Factor Binding (GO:0140297)	6.57427e-08	4.17466e-06	[YAP1, HIRA, TCERG1, NPM1, SPI1, BCL6, SRF, TBX3, HIPK2, MTDH]
P07437	0.2479	0.0145	No	18.9189	TUBB		Sequence-Specific Double-Stranded DNA Binding (GO:1990837)	1.41642e-06	4.53319e-05	[YAP1, SPI1, SRF, HNRNPU, MCM10, TBX3, RUNX1, TBX2, SFPQ, MAF, BCL6, E2F3, BRD4]
P04075	0.2392	0.0089	No	25.2747	ALDOA		RNA Polymerase II-specific DNA-binding Transcription Factor Binding (GO:0061629)	1.61227e-06	4.53319e-05	[HIRA, TCERG1, NPM1, SPI1, TBX3, HIPK2, SMARCA4, MTDH]
Q96DI7	0.2387	0.1868	No	24.6499	SNRNP40		RNA Binding (GO:0003723)	1.78472e-06	4.53319e-05	[TCERG1, NPM1, SRF, HNRNPU, HNRNPR, SAFB, RTN4, MTDH, FXR1, SYNCRIP, ILF3, SFPQ, IFI16, TRIM28, FUBP1, ZNF207, HNRNPH3, EIF4G2]
Q9UKD2	0.2086	0.0172	No	32.2176	MRTO4		Promoter-Specific Chromatin Binding (GO:1990841)	1.55801e-05	0.000329779	[RBL2, TRIM28, EHMT2, HNRNPU]
P06730	0.1985	0.2332	No	26.7281	EIF4E		Sequence-Specific DNA Binding (GO:0043565)	4.7986e-05	0.000786219	[MAF, SPI1, BCL6, UHRF1, SRF, HNRNPU, E2F3, SAFB, ZNF148, TBX3, TBX2]
Q9Y294	0.1942	0.1146	No	43.6275	ASF1A		Transcription Cis-Regulatory Region Binding (GO:0000976)	4.95256e-05	0.000786219	[RBL2, YAP1, SFPQ, NPM1, SPI1, UHRF1, E2F3, RUNX1, BRD4]
P28482	0.1909	0.0118	No	16.6667	MAPK1		Double-Stranded DNA Binding (GO:0003690)	0.000106951	0.0015092	[MAF, BCL6, IFI16, UHRF1, SRF, HNRNPU, E2F3, SAFB, TBX3, TBX2]
P61956	0.1814	0.4944	No	52.6316	SUMO2		Cis-Regulatory Region Sequence-Specific DNA Binding (GO:0000987)	0.000132094	0.0016481	[SPI1, UHRF1, SRF, HNRNPU, MITF, SAFB, TBX3, RUNX1, TBX2, MAF, NACC1, E2F3, ZNF148]
Q96C86	0.1738	0.0793	No	16.0237	DCPS
Q99497	0.1726	0.0066	No	23.2804	PARK7		Table of top 10 significant p-values and q-values for GO Cellular Component 2023
Q99873	0.1667	0.0175	No	17.7898	PRMT1		term	p-value	q-value	overlap_genes
Q9ULZ3	0.1649	0.0065	No	28.2051	PYCARD		Nucleus (GO:0005634)	2.79626e-18	1.84553e-16	[LIN54, MDC1, JPT1, TCERG1, SPI1, EHMT2, HNRNPU, MCM10, HNRNPR, SYNCRIP, TRIM28, ZNF207, TOPBP1, TMPO, ATRX, MITF, KNL1, SAFB, MASTL, RUNX1, SENP1, ILF3, SFPQ, MAF, FANCD2, KIF20A, HNRNPH3, YAP1, UHRF1, SRF, MTDH, FXR1, HIRA, IFI16, NACC1, E2F3, ECT2, PAK2, BRD4, SUZ12, NPM1, AHNAK2, ARID3A, TBX3, HIPK2, SMARCA4, TBX2, KIF18A, BCL6, FUBP1, NF1]
Q8IUQ4	0.1622	0.0661	No	18.4397	SIAH1		Intracellular Membrane-Bounded Organelle (GO:0043231)	2.29874e-16	7.58583e-15	[LIN54, MDC1, JPT1, TCERG1, SPI1, EHMT2, HNRNPU, MCM10, HNRNPR, SYNCRIP, TRIM28, ZNF207, TOPBP1, TMPO, ATRX, MITF, KNL1, SAFB, MASTL, RUNX1, SENP1, ILF3, SFPQ, MAF, FANCD2, KIF20A, HNRNPH3, YAP1, UHRF1, SRF, MTDH, FXR1, HIRA, IFI16, NACC1, E2F3, ECT2, PAK2, RAB11FIP5, BRD4, SUZ12, NPM1, AHNAK2, ARID3A, TBX3, HIPK2, SMARCA4, TBX2, KIF18A, BCL6, FUBP1, NF1]
P62913	0.1553	0.0102	No	16.2921	RPL11		Intracellular Non-Membrane-Bounded Organelle (GO:0043232)	2.76891e-08	6.0916e-07	[SUZ12, MDC1, JPT1, NPM1, MCM10, HNRNPR, SMARCA4, RBL2, FXR1, ILF3, BCL6, IFI16, FANCD2, CALD1, EPB41L2, ZNF207, KIF20A, TOPBP1, MAD1L1]
P61964	0.1535	0.3154	No	19.4611	WDR5		Nuclear Lumen (GO:0031981)	6.12726e-07	1.011e-05	[SUZ12, JPT1, NPM1, HNRNPU, MCM10, HNRNPR, SMARCA4, RBL2, FXR1, ILF3, BCL6, IFI16, FANCD2, ZNF207]
P62877	0.1513	0.0176	No	29.6296	RBX1		Nucleolus (GO:0005730)	3.252e-06	4.29264e-05	[SUZ12, JPT1, NPM1, MCM10, HNRNPR, SMARCA4, RBL2, FXR1, ILF3, BCL6, IFI16, FANCD2, ZNF207]
Q00534	0.1486	0.0051	No	12.8834	CDK6		Chromosome (GO:0005694)	0.000313283	0.00344611	[RBL2, MDC1, FANCD2, HNRNPU, TOPBP1]
Q8IYM9	0.1436	0.0251	No	38.5542	TRIM22		RSC-type Complex (GO:0016586)	0.0011309	0.0106628	[SUZ12, SMARCA4]
P46777	0.1433	0.0371	No	39.3939	RPL5		Cytoskeleton (GO:0005856)	0.00137094	0.0113102	[ANLN, LIMA1, ILF3, KIF18A, CALD1, EPB41L2, TOPBP1, GTSE1]
P24941	0.1326	0.0023	No	11.745	CDK2		Mitotic Spindle (GO:0072686)	0.00176892	0.0129721	[KIF18A, HNRNPU, ECT2, MAD1L1]
P31350	0.1285	0.0063	No	25.1928	RRM2		Focal Adhesion (GO:0005925)	0.00269345	0.0177768	[LIMA1, MDC1, NPM1, EPB41L2, FLNC, SENP1]
Q9GZQ8	0.1002	0.003	No	40.8	MAP1LC3B

## Sheet: 32_
32 common elements in "PML_BIOGRID" and "GenAge_2024-08" and NOT "CellAge_2024-08":							Biological process --> Molecular functions --> Cellular component
Uniprot ID	FuzDrop_score	PSP_score	PSP_Yes-No	VS2L	gene		ALL
O75376	1	0.9814	Yes	89.5082	NCOR1		Table of top 10 significant p-values and q-values for GO Biological Process 2023
Q09666	1	0.9407	Yes	97.2326	AHNAK		term	p-value	q-value	overlap_genes
Q92793	1	0.9777	Yes	76.5766	CREBBP		Negative Regulation Of DNA-templated Transcription (GO:0045892)	2.181e-09	2e-06	[HSPA8, ATF2, CREBBP, NIBAN2, SATB1, NR3C1, NFKB1, PER2, NCOR2, NCOR1, SUMO1, SIN3A, EZR]
Q9Y618	1	0.2036	No	87.3111	NCOR2		Negative Regulation Of Transcription By RNA Polymerase II (GO:0000122)	1.85267e-07	6.7e-05	[PER2, NCOR2, ATF2, CREBBP, NCOR1, SATB1, SIN3A, EZR, NR3C1, NFKB1]
O15055	0.9997	0.9814	Yes	68.3665	PER2		Negative Regulation Of Nucleic Acid-Templated Transcription (GO:1903507)	4.46667e-07	0.000108	[PER2, NCOR2, HSPA8, NIBAN2, NCOR1, SUMO1, SIN3A, NR3C1]
P15336	0.9968	0.9176	Yes	81.3861	ATF2		Regulation Of Transcription By RNA Polymerase II (GO:0006357)	9.36039e-07	0.000169	[ATF2, CREBBP, ANXA2, SATB1, NR3C1, NFKB1, PER2, NCOR2, CDK7, NCOR1, SIN3A, EZR, SQSTM1, MAPK3]
Q16643	0.9941	0.9309	Yes	80.8937	DBN1		Regulation Of Transcription Regulatory Region DNA Binding (GO:2000677)	1.06015e-05	0.001347	[PER2, NIBAN2, SIN3A]
P50402	0.9851	0.8758	Yes	77.9528	EMD		Positive Regulation Of Transcription By RNA Polymerase II (GO:0045944)	1.11621e-05	0.001347	[ATF2, CREBBP, CDK7, ANXA2, SIN3A, NR3C1, SQSTM1, NFKB1, MAPK3]
Q01826	0.9651	0.9504	Yes	62.6474	SATB1		Negative Regulation Of DNA Binding (GO:0043392)	1.3215e-05	0.001367	[PER2, SUMO1, SIN3A]
Q13501	0.9543	0.3061	No	69.7727	SQSTM1		Positive Regulation Of DNA-templated Transcription (GO:0045893)	1.51611e-05	0.001372	[ATF2, CREBBP, CDK7, NIBAN2, ANXA2, SIN3A, NR3C1, SQSTM1, NFKB1, MAPK3]
Q7Z2W4	0.9	0.9589	Yes	51.1086	ZC3HAV1		Regulation Of DNA-templated Transcription (GO:0006355)	2.16452e-05	0.001627	[PER2, NCOR2, HSPA8, ATF2, CREBBP, NIBAN2, NCOR1, SUMO1, SATB1, SIN3A, NR3C1, NFKB1]
P04150	0.8966	0.9785	Yes	54.4402	NR3C1		Protein Targeting To Vacuole Involved In Autophagy (GO:0071211)	2.47256e-05	0.001627	[HSPA8, SQSTM1]
Q96ST3	0.851	0.9604	Yes	48.5467	SIN3A
Q02880	0.8149	0.4506	No	43.8499	TOP2B		Table of top 10 significant p-values and q-values for GO Molecular Function 2023
P08670	0.7842	0.1781	No	82.8326	VIM		term	p-value	q-value	overlap_genes
Q13153	0.7584	0.6683	Yes	50.2752	PAK1		Cadherin Binding (GO:0045296)	3.7423e-14	4.45334e-12	[HSPA8, NIBAN2, ANXA1, ANXA2, AHNAK, PRDX1, PTPN11, SLC3A2, ZC3HAV1, EZR, EMD, DBN1]
P15311	0.7511	0.0371	No	54.7782	EZR		DNA-binding Transcription Factor Binding (GO:0140297)	7.92848e-05	0.0027416	[ATF2, CREBBP, NCOR1, SIN3A, MAPK3]
P19838	0.6284	0.8619	Yes	33.1612	NFKB1		Phospholipase Inhibitor Activity (GO:0004859)	8.86577e-05	0.0027416	[ANXA1, ANXA2]
P08195	0.4312	0.4725	No	49.6825	SLC3A2		Transcription Cis-Regulatory Region Binding (GO:0000976)	9.21546e-05	0.0027416	[PER2, ATF2, NCOR1, SATB1, NR3C1, NFKB1]
Q06124	0.3358	0.6344	Yes	39.1231	PTPN11		RNA Binding (GO:0003723)	0.000267842	0.00637465	[HSPA8, ANXA2, AHNAK, SUMO1, PRDX1, SLC3A2, VIM, ZC3HAV1, EZR]
P11142	0.3211	0.5824	Yes	38.6997	HSPA8		RNA Polymerase II-specific DNA-binding Transcription Factor Binding (GO:0061629)	0.000460371	0.00913069	[ATF2, CREBBP, NCOR1, SIN3A]
P19447	0.313	0.1831	No	31.7136	ERCC3		Histone Acetyltransferase Activity (GO:0004402)	0.000849019	0.0144333	[ATF2, CREBBP]
Q96TA1	0.29	0.7506	Yes	34.8525	NIBAN2		Protein Kinase Binding (GO:0019901)	0.00121528	0.0180772	[ATF2, PTPN11, EZR, NR3C1, SQSTM1]
P27361	0.2346	0.0287	No	22.9551	MAPK3		Protein Serine/Threonine Kinase Activity (GO:0004674)	0.00206988	0.0273685	[CDK7, PAK1, SQSTM1, MAPK3]
P04083	0.1801	0.0103	No	33.526	ANXA1		Damaged DNA Binding (GO:0003684)	0.00235207	0.0279896	[CREBBP, ERCC3]
O14949	0.1667	0.0145	No	28.0488	UQCRQ
Q06830	0.164	0.0184	No	19.0955	PRDX1		Table of top 10 significant p-values and q-values for GO Cellular Component 2023
P50613	0.1416	0.0126	No	21.3873	CDK7		term	p-value	q-value	overlap_genes
P63165	0.1383	0.0199	No	62.3762	SUMO1		Nucleus (GO:0005634)	3.63153e-09	3.23206e-07	[HSPA8, ATF2, TOP2B, CREBBP, NIBAN2, ANXA1, ANXA2, AHNAK, SATB1, PTPN11, ZC3HAV1, S100B, NR3C1, NFKB1, PER2, NCOR2, CDK7, NCOR1, ERCC3, SUMO1, SIN3A, PRDX1, MAPK3]
P07355	0.1352	0.0109	No	16.8142	ANXA2		Intracellular Membrane-Bounded Organelle (GO:0043231)	8.46569e-09	3.76723e-07	[HSPA8, ATF2, TOP2B, CREBBP, NIBAN2, ANXA1, ANXA2, AHNAK, SATB1, PTPN11, ZC3HAV1, S100B, NR3C1, NFKB1, PER2, NCOR2, CDK7, NCOR1, ERCC3, SUMO1, SIN3A, PRDX1, SQSTM1, MAPK3]
P00325	0.1294	0.0918	No	9.6	ADH1B		Cell-Cell Junction (GO:0005911)	6.93611e-06	0.000205771	[PAK1, NIBAN2, ANXA1, ANXA2, AHNAK, EZR]
P04271	0.1158	0.0118	No	63.0435	S100B		Focal Adhesion (GO:0005925)	2.98861e-05	0.000596552	[HSPA8, ANXA1, AHNAK, VIM, EZR, MAPK3]
							Cell-Substrate Junction (GO:0030055)	3.35141e-05	0.000596552	[HSPA8, ANXA1, AHNAK, VIM, EZR, MAPK3]
							Transcription Factor TFIIH Core Complex (GO:0000439)	8.86577e-05	0.00118011	[CDK7, ERCC3]
							Adherens Junction (GO:0005912)	9.28172e-05	0.00118011	[NIBAN2, ANXA1, ANXA2, EZR]
							Transcription Factor TFIIH Holo Complex (GO:0005675)	0.000135179	0.00150387	[CDK7, ERCC3]
							Actin Cytoskeleton (GO:0015629)	0.000158768	0.00157004	[PAK1, ANXA1, AHNAK, EZR, DBN1]
							Actin Filament (GO:0005884)	0.00019749	0.00175766	[PAK1, ANXA1, EZR]
							FUZDROP < 0.6
							Table of top 10 significant p-values and q-values for GO Biological Process 2023
							term	p-value	q-value	overlap_genes
							Positive Regulation Of Vesicle Fusion (GO:0031340)	5e-06	0.00175	[ANXA1, ANXA2]
							Regulation Of Vesicle Fusion (GO:0031338)	1.3e-05	0.002447	[ANXA1, ANXA2]
							Regulation Of Protein-Containing Complex Assembly (GO:0043254)	7.1e-05	0.008029	[HSPA8, SUMO1, PTPN11]
							Response To Cadmium Ion (GO:0046686)	9.5e-05	0.008029	[SUMO1, MAPK3]
							Cellular Response To Cadmium Ion (GO:0071276)	0.000104	0.008029	[SUMO1, MAPK3]
							Response To Epidermal Growth Factor (GO:0070849)	0.000196	0.012559	[PTPN11, MAPK3]
							Positive Regulation Of Organelle Organization (GO:0010638)	0.000252	0.012783	[ANXA1, ANXA2]
							Transcription By RNA Polymerase II (GO:0006366)	0.000293	0.012783	[CDK7, ANXA2, ERCC3]
							Regulation Of Cellular Component Biogenesis (GO:0044087)	0.000299	0.012783	[HSPA8, PTPN11]
							Positive Regulation Of Transport (GO:0051050)	0.000547	0.021051	[ANXA1, ANXA2]
							Table of top 10 significant p-values and q-values for GO Molecular Function 2023
							term	p-value	q-value	overlap_genes
							Cadherin Binding (GO:0045296)	7.66788e-10	5.13748e-08	[HSPA8, NIBAN2, ANXA1, ANXA2, PRDX1, SLC3A2, PTPN11]
							Phospholipase Inhibitor Activity (GO:0004859)	1.63341e-05	0.000547191	[ANXA1, ANXA2]
							Calcium Ion Binding (GO:0005509)	0.00162153	0.0221578	[ANXA1, ANXA2, S100B]
							RNA Binding (GO:0003723)	0.00202671	0.0221578	[HSPA8, ANXA2, SUMO1, PRDX1, SLC3A2]
							Protease Binding (GO:0002020)	0.00335715	0.0221578	[ANXA2, SUMO1]
							L-leucine Transmembrane Transporter Activity (GO:0015190)	0.0034954	0.0221578	[SLC3A2]
							C3HC4-type RING Finger Domain Binding (GO:0055131)	0.0034954	0.0221578	[HSPA8]
							deSUMOylase Activity (GO:0016929)	0.0034954	0.0221578	[SUMO1]
							Alcohol Dehydrogenase Activity, Zinc-Dependent (GO:0004024)	0.00419312	0.0221578	[ADH1B]
							Calcium:Monoatomic Cation Antiporter Activity (GO:0015368)	0.00489039	0.0221578	[SLC3A2]
							Table of top 10 significant p-values and q-values for GO Cellular Component 2023
							term	p-value	q-value	overlap_genes
							Nucleus (GO:0005634)	1.3e-05	0.000466	[HSPA8, CDK7, NIBAN2, ANXA1, ANXA2, SUMO1, ERCC3, PRDX1, PTPN11, S100B, MAPK3]
							Transcription Factor TFIIH Core Complex (GO:0000439)	1.6e-05	0.000466	[CDK7, ERCC3]
							Transcription Factor TFIIH Holo Complex (GO:0005675)	2.5e-05	0.000474	[CDK7, ERCC3]
							Intracellular Membrane-Bounded Organelle (GO:0043231)	5.6e-05	0.000798	[HSPA8, CDK7, NIBAN2, ANXA1, ANXA2, SUMO1, ERCC3, PRDX1, PTPN11, S100B, MAPK3]
							Adherens Junction (GO:0005912)	0.000142	0.001615	[NIBAN2, ANXA1, ANXA2]
							Cell-Cell Junction (GO:0005911)	0.001066	0.010123	[NIBAN2, ANXA1, ANXA2]
							Focal Adhesion (GO:0005925)	0.002233	0.016863	[HSPA8, ANXA1, MAPK3]
							Cell-Substrate Junction (GO:0030055)	0.002367	0.016863	[HSPA8, ANXA1, MAPK3]
							Nuclear Stress Granule (GO:0097165)	0.003495	0.022138	[SUMO1]
							Clathrin-Sculpted Gamma-Aminobutyric Acid Transport Vesicle (GO:0061200)	0.00489	0.025341	[HSPA8]
							FUZDROP > 0.6
							Table of top 10 significant p-values and q-values for GO Biological Process 2023
							term	p-value	q-value	overlap_genes
							Negative Regulation Of Transcription By RNA Polymerase II (GO:0000122)	2.04269e-10	8.84484e-08	[PER2, NCOR2, ATF2, CREBBP, NCOR1, SATB1, SIN3A, NR3C1, EZR, NFKB1]
							Negative Regulation Of DNA-templated Transcription (GO:0045892)	3.59574e-09	7.78477e-07	[PER2, NCOR2, ATF2, CREBBP, NCOR1, SATB1, SIN3A, NR3C1, EZR, NFKB1]
							Regulation Of Transcription By RNA Polymerase II (GO:0006357)	1.83691e-07	2.65128e-05	[PER2, NCOR2, ATF2, CREBBP, NCOR1, SATB1, SIN3A, NR3C1, EZR, SQSTM1, NFKB1]
							Regulation Of DNA-templated Transcription (GO:0006355)	1.4904e-05	0.00138751	[PER2, NCOR2, ATF2, CREBBP, NCOR1, SATB1, SIN3A, NR3C1, NFKB1]
							Negative Regulation Of Circadian Rhythm (GO:0042754)	1.60221e-05	0.00138751	[PER2, SIN3A]
							Regulation Of miRNA Transcription (GO:1902893)	1.92801e-05	0.00139138	[NCOR2, NCOR1, NR3C1]
							Negative Regulation Of Nucleic Acid-Templated Transcription (GO:1903507)	4.04013e-05	0.00249911	[PER2, NCOR2, NCOR1, SIN3A, NR3C1]
							Negative Regulation Of Transcription Regulatory Region DNA Binding (GO:2000678)	6.91712e-05	0.0033279	[PER2, SIN3A]
							Negative Regulation Of Androgen Receptor Signaling Pathway (GO:0060766)	6.91712e-05	0.0033279	[NCOR2, NCOR1]
							Positive Regulation Of Transcription By RNA Polymerase II (GO:0045944)	0.000119555	0.00467769	[ATF2, CREBBP, SIN3A, NR3C1, SQSTM1, NFKB1]
							Table of top 10 significant p-values and q-values for GO Molecular Function 2023
							term	p-value	q-value	overlap_genes
							Transcription Cis-Regulatory Region Binding (GO:0000976)	3e-06	0.000163	[PER2, ATF2, NCOR1, SATB1, NR3C1, NFKB1]
							Cadherin Binding (GO:0045296)	7e-06	0.000235	[AHNAK, ZC3HAV1, EZR, EMD, DBN1]
							RNA Polymerase II-specific DNA-binding Transcription Factor Binding (GO:0061629)	4.4e-05	0.000962	[ATF2, CREBBP, NCOR1, SIN3A]
							DNA-binding Transcription Factor Binding (GO:0140297)	0.000101	0.001646	[ATF2, CREBBP, NCOR1, SIN3A]
							Histone Acetyltransferase Activity (GO:0004402)	0.000265	0.003445	[ATF2, CREBBP]
							Sequence-Specific Double-Stranded DNA Binding (GO:1990837)	0.000335	0.003626	[PER2, ATF2, NCOR1, NR3C1, NFKB1]
							Actin Binding (GO:0003779)	0.000556	0.00516	[EZR, EMD, DBN1]
							Protein Kinase Binding (GO:0019901)	0.000969	0.007215	[ATF2, NR3C1, EZR, SQSTM1]
							Transcription Regulatory Region Nucleic Acid Binding (GO:0001067)	0.000999	0.007215	[PER2, NCOR1, NFKB1]
							DNA-binding Transcription Repressor Activity, RNA Polymerase II-specific (GO:0001227)	0.001263	0.00821	[SATB1, NR3C1, NFKB1]
							Table of top 10 significant p-values and q-values for GO Cellular Component 2023
							term	p-value	q-value	overlap_genes
							Intracellular Membrane-Bounded Organelle (GO:0043231)	5e-05	0.002283	[ATF2, TOP2B, CREBBP, AHNAK, SATB1, ZC3HAV1, NR3C1, NFKB1, PER2, NCOR2, NCOR1, SIN3A, SQSTM1]
							Nucleus (GO:0005634)	7.5e-05	0.002283	[PER2, NCOR2, ATF2, TOP2B, CREBBP, NCOR1, AHNAK, SATB1, SIN3A, ZC3HAV1, NR3C1, NFKB1]
							Actin Cytoskeleton (GO:0015629)	0.000179	0.003642	[PAK1, AHNAK, EZR, DBN1]
							Cell-Cell Contact Zone (GO:0044291)	0.000807	0.012313	[PAK1, AHNAK]
							Cortical Cytoskeleton (GO:0030863)	0.001446	0.013972	[EZR, DBN1]
							Polymeric Cytoskeletal Fiber (GO:0099513)	0.00162	0.013972	[PAK1, VIM, EZR]
							Cytoskeleton (GO:0005856)	0.001744	0.013972	[AHNAK, VIM, EZR, DBN1]
							Actin Filament (GO:0005884)	0.001832	0.013972	[PAK1, EZR]
							Cell-Cell Junction (GO:0005911)	0.002285	0.015489	[PAK1, AHNAK, EZR]
							Cortical Endoplasmic Reticulum (GO:0032541)	0.004492	0.025437	[EMD]

## Sheet: 121+56_
121 common elements in "PML_BIOGRID" and "CellAge_2024-08":							Biological process --> Molecular functions --> Cellular component
Uniprot ID	FuzDrop_score	PSP_score	PSP_Yes-No	VS2L	gene		ALL
P08047	1	0.9946	Yes	79.2357	SP1		Table of top 10 significant p-values and q-values for GO Biological Process 2023
Q12888	1	0.8742	Yes	84.3306	TP53BP1		term	p-value	q-value	overlap_genes
Q6VMQ6	0.9999	0.9843	Yes	89.8425	ATF7IP		Positive Regulation Of DNA-templated Transcription (GO:0045893)	1.36944e-30	2.3569e-27	[APP, TCERG1, SPI1, HNRNPU, PARK7, BRCA1, FOXM1, KAT5, TRIM28, MYC, CHEK2, WDR5, TP63, PARP1, ATRX, MITF, FOS, SIRT1, RUNX1, SENP1, ILF3, SFPQ, IRF7, PPARG, TP53, YAP1, PRKN, BLM, HDAC2, HDAC3, HDAC1, UHRF1, SRF, RELA, EGFR, FOXO1, IFI16, TERT, HSF1, E2F1, E2F3, TP53BP1, PPARGC1A, BRD4, SMAD2, ATF7IP, JUN, NPM1, SMAD3, NEK4, STAT1, STAT3, MTOR, TBX3, HIPK2, SMARCA4, NFKB2, MAVS, APEX1, PIN1, CTNN…
P11831	0.9998	0.9935	Yes	87.0079	SRF		Negative Regulation Of DNA-templated Transcription (GO:0045892)	2.27061e-30	2.3569e-27	[RB1, TCERG1, SPI1, EHMT2, HNRNPU, BRCA1, FOXM1, KAT5, TRIM28, MYC, MAGEA2, TP63, MORC3, PARP1, MITF, SIRT6, SIRT1, YWHAZ, RUNX1, ILF3, SFPQ, MAF, IRF7, PPARG, TP53, YAP1, PRKN, HDAC2, HDAC3, HDAC1, UHRF1, SRF, RELA, FOXO1, MTDH, IFI16, NACC1, HSF1, E2F1, ZNF148, SMAD2, ATF7IP, JUN, UBE2I, SMAD3, CDKN2A, STAT1, STAT3, PML, TBX3, SMARCA4, TBX2, BCL6, BHLHE40, MDM2, CTNNB1, EZH2]
Q12906	0.9998	0.9872	Yes	70.1342	ILF3		Positive Regulation Of Transcription By RNA Polymerase II (GO:0045944)	2.05698e-29	1.42343e-26	[APP, MDC1, TCERG1, SPI1, HNRNPU, PARK7, BRCA1, FOXM1, KAT5, MYC, TP63, PARP1, ATRX, MITF, FOS, SIRT1, RUNX1, SENP1, SFPQ, IRF7, PPARG, TP53, YAP1, PRKN, HDAC2, HDAC3, HDAC1, UHRF1, SRF, RELA, EGFR, FOXO1, IFI16, HSF1, E2F1, E2F3, TP53BP1, PPARGC1A, BRD4, SMAD2, JUN, NPM1, SMAD3, STAT1, STAT3, TBX3, HIPK2, SMARCA4, NFKB2, MAVS, APEX1, PIN1, CTNNB1, RIGI]
P52272	0.9997	0.8675	Yes	76.3014	HNRNPM		Regulation Of Transcription By RNA Polymerase II (GO:0006357)	1.60067e-27	8.30749e-25	[RB1, APP, TCERG1, SPI1, EHMT2, HNRNPU, PARK7, BRCA1, FOXM1, KAT5, MYC, WDR5, MAGEA2, TP63, MORC3, PARP1, ATRX, MITF, SIRT6, FOS, SAFB, SIRT1, YWHAZ, RUNX1, SENP1, SFPQ, MAF, IRF7, PPARG, TP53, YAP1, PRKN, HDAC2, HDAC3, HDAC1, UHRF1, SRF, RELA, EGFR, FOXO1, MTDH, HIRA, IFI16, NACC1, HSF1, E2F1, E2F3, TP53BP1, ZNF148, PPARGC1A, BRD4, SMAD2, JUN, NPM1, UBE2I, SMAD3, STAT1, STAT3, ARID3A, TBX3, HIPK…
Q7Z434	0.9996	0.5802	Yes	79.2593	MAVS		Negative Regulation Of Transcription By RNA Polymerase II (GO:0000122)	9.39782e-25	3.90198e-22	[RB1, YAP1, PRKN, TCERG1, HDAC2, SPI1, HDAC3, HDAC1, UHRF1, EHMT2, HNRNPU, FOXM1, RELA, MTDH, IFI16, KAT5, MYC, HSF1, E2F1, MAGEA2, ZNF148, MORC3, JUN, UBE2I, SMAD3, PARP1, STAT1, STAT3, MITF, SIRT6, SIRT1, YWHAZ, TBX3, RUNX1, SMARCA4, TBX2, SFPQ, MAF, BCL6, BHLHE40, MDM2, IRF7, PPARG, TP53, EZH2]
Q12778	0.9996	0.9965	Yes	86.5649	FOXO1		DNA Damage Response (GO:0006974)	2.56494e-24	8.87471e-22	[YAP1, H2AX, BLM, XIAP, MCM10, PARK7, BRCA1, FOXO1, WRN, KAT5, TRIM28, MYC, CHEK2, E2F1, TP53BP1, TOPBP1, NPM1, RFC4, NEK4, PARP1, ATRX, MASTL, SIRT1, PML, MTOR, RBX1, RAD51, BCL6, APEX1, BCL2, CDK1, IRF7, TP53, ASF1A]
O60885	0.9995	0.9983	Yes	86.931	BRD4		Negative Regulation Of Nucleic Acid-Templated Transcription (GO:1903507)	5.1133e-24	1.51646e-21	[RB1, HDAC2, SPI1, HDAC3, HDAC1, BRCA1, FOXM1, RELA, FOXO1, IFI16, KAT5, TRIM28, NACC1, E2F1, ZNF148, TP63, SMAD2, ATF7IP, JUN, UBE2I, PARP1, CDKN2A, SIRT1, PML, TBX3, SMARCA4, TBX2, ILF3, SFPQ, BCL6, BHLHE40, MDM2, CTNNB1, PPARG, TP53, EZH2]
P31942	0.9995	0.9924	Yes	63.2948	HNRNPH3		Regulation Of DNA-templated Transcription (GO:0006355)	2.15723e-23	5.59801e-21	[RB1, LIN54, SPI1, BRCA1, FOXM1, KAT5, TRIM28, MYC, CHEK2, WDR5, TP63, TRIM22, PARP1, ATRX, MITF, FOS, SAFB, SIRT1, RUNX1, ILF3, SFPQ, MAF, IRF7, PPARG, TP53, YAP1, BLM, HDAC2, HDAC3, HDAC1, RELA, EGFR, FOXO1, MTDH, HIRA, IFI16, NACC1, HSF1, E2F1, E2F3, TP53BP1, ZNF148, PPARGC1A, BRD4, SMAD2, ATF7IP, JUN, NPM1, UBE2I, SMAD3, NEK4, CDKN2A, STAT1, STAT3, ARID3A, PML, TBX3, HIPK2, SMARCA4, NFKB2, TB…
Q15424	0.9995	0.9642	Yes	94.8634	SAFB		Positive Regulation Of Nucleic Acid-Templated Transcription (GO:1903508)	4.49607e-22	1.03709e-19	[YAP1, BLM, HDAC2, HDAC1, BRCA1, FOXM1, RELA, EGFR, FOXO1, KAT5, TRIM28, MYC, CHEK2, E2F1, WDR5, TP53BP1, PPARGC1A, TP63, BRD4, SMAD2, ATF7IP, JUN, NPM1, SMAD3, NEK4, STAT1, STAT3, MITF, FOS, RUNX1, HIPK2, SMARCA4, ILF3, IRF7, CTNNB1, PPARG, TP53]
Q99856	0.9995	0.8971	Yes	85.4975	ARID3A		Regulation Of Gene Expression (GO:0010468)	1.36389e-19	2.83144e-17	[RB1, YAP1, PRKN, APP, RPL5, LIN54, SPI1, HDAC1, RPL11, PARK7, BRCA1, RELA, AURKA, IFI16, TERT, MYC, CHEK2, E2F1, WDR5, ZNF148, PPARGC1A, TRIM22, ATF7IP, SMAD3, AHNAK2, ATRX, STAT3, MITF, TERF2, SIRT1, PML, MTOR, NFKB2, RBL2, SFPQ, CDK6, BCL6, FUBP1, BHLHE40, CDK2, MDM2, PIN1, PPARG, HNRNPH3, TP53, EZH2, RIGI]
O43670	0.9993	0.9902	Yes	85.3556	ZNF207
Q14676	0.9992	0.9011	Yes	86.405	MDC1		Table of top 10 significant p-values and q-values for GO Molecular Function 2023
O60271	0.999	0.2142	No	65.9349	SPAG9		term	p-value	q-value	overlap_genes
P23246	0.999	0.9964	Yes	79.7737	SFPQ		DNA-binding Transcription Factor Binding (GO:0140297)	2.0633e-35	5.88041e-33	[RB1, YAP1, TCERG1, HDAC2, SPI1, HDAC3, HDAC1, SRF, HSPB1, PARK7, RELA, MTDH, HIRA, KAT5, MYC, E2F1, MAGEA2, NBN, TP53BP1, PPARGC1A, EIF4E, SMAD2, JUN, NPM1, SMAD3, PARP1, STAT3, FOS, SIRT1, YWHAZ, TBX3, HIPK2, RBX1, BCL6, BHLHE40, BCL2, CTNNB1, PPARG, TP53]
Q9UHB6	0.999	0.9749	Yes	91.8314	LIMA1		DNA Binding (GO:0003677)	1.19755e-27	1.70651e-25	[H2AX, APP, SPI1, HNRNPU, MCM10, PARK7, BRCA1, TRIM28, MYC, NBN, TP63, MORC3, PARP1, ATRX, SIRT6, SAFB, ILF3, SFPQ, IRF7, PPARG, TP53, BLM, HDAC2, RELA, EGFR, FOXO1, WRN, IFI16, TERT, HSF1, E2F1, E2F3, ZNF148, PPARGC1A, SMAD2, SUZ12, JUN, SMAD3, STAT1, STAT3, ARID3A, TBX3, SMARCA4, TBX2, RAD51, BCL6, FUBP1, APEX1, BCL2, EZH2]
P38398	0.999	0.9463	Yes	80.0859	BRCA1		RNA Polymerase II-specific DNA-binding Transcription Factor Binding (GO:0061629)	5.00235e-24	4.75224e-22	[TCERG1, HDAC2, SPI1, HDAC3, HDAC1, HSPB1, RELA, MTDH, HIRA, TP53BP1, PPARGC1A, JUN, NPM1, SMAD3, PARP1, CDKN2A, STAT1, STAT3, FOS, SIRT1, TBX3, HIPK2, RBX1, SMARCA4, BHLHE40, CTNNB1, PPARG, TP53]
P46100	0.9989	0.9671	Yes	72.0305	ATRX		Ubiquitin-Like Protein Ligase Binding (GO:0044389)	1.59501e-23	1.13645e-21	[RB1, PRKN, RPL5, HSP90AB1, RPL11, BRCA1, RELA, EGFR, FOXO1, RTN4, MAP1LC3B, TRIM28, CHEK2, SUMO3, SUMO2, MAGEA2, PPARGC1A, SMAD2, JUN, SMAD3, HSPA5, STAT1, YWHAZ, PML, RBX1, MDM2, BCL2, CTNNB1, TP53, RIGI]
Q9NYZ3	0.9984	0.951	Yes	93.3694	GTSE1		Ubiquitin Protein Ligase Binding (GO:0031625)	6.13101e-22	3.49467e-20	[RB1, PRKN, RPL5, HSP90AB1, RPL11, BRCA1, RELA, EGFR, FOXO1, RTN4, MAP1LC3B, TRIM28, CHEK2, SUMO2, MAGEA2, PPARGC1A, SMAD2, JUN, SMAD3, HSPA5, YWHAZ, PML, RBX1, MDM2, BCL2, CTNNB1, TP53, RIGI]
Q2M2I8	0.9983	0.9983	Yes	72.6327	AAK1		Transcription Coregulator Binding (GO:0001221)	4.253e-16	2.02018e-14	[SUZ12, SMAD3, UBE2I, HDAC3, HDAC1, STAT1, EHMT2, FOS, RELA, SMARCA4, TERT, BCL6, MYC, CTNNB1, PPARG, EZH2]
Q86UE4	0.9979	0.988	Yes	90.378	MTDH		RNA Binding (GO:0003723)	2.17581e-14	8.85867e-13	[RPL5, TCERG1, HDAC2, HSP90AB1, SRF, RPL11, HNRNPU, HSPB1, HNRNPR, PARK7, BRCA1, RTN4, MTDH, FXR1, SYNCRIP, IFI16, TERT, TRIM28, EXOSC9, SUMO2, DHX15, ZNF207, PPARGC1A, EIF4E, JUN, NPM1, UBE2I, PARP1, CDKN2A, PRMT1, STAT3, SIRT6, SAFB, YWHAZ, HNRNPM, ILF3, SFPQ, SNRNP40, FUBP1, APEX1, MRTO4, HNRNPH3, ALDOA, EIF4G2, RIGI]
Q9H425	0.9979	0.4455	No	95.7187	C1orf198		Transcription Cis-Regulatory Region Binding (GO:0000976)	1.03855e-13	3.69983e-12	[RB1, YAP1, SPI1, HDAC1, UHRF1, PARK7, BRCA1, FOXM1, RELA, MYC, HSF1, E2F1, E2F3, BRD4, SMAD2, JUN, NPM1, SMAD3, STAT1, STAT3, FOS, RUNX1, RBL2, SFPQ, PPARG, TP53]
Q00987	0.9977	0.6062	Yes	70.4684	MDM2		Chromatin DNA Binding (GO:0031490)	4.04187e-13	1.27993e-11	[SUZ12, HDAC2, HDAC1, ATRX, STAT3, HNRNPU, SIRT6, RELA, SMARCA4, APEX1, HSF1, PPARGC1A, EZH2]
Q01196	0.9976	0.6741	Yes	76.1589	RUNX1		Kinase Binding (GO:0019900)	2.90589e-12	8.28178e-11	[RB1, PRKN, NPM1, SMAD3, HSP90AB1, PARP1, CDKN2A, STAT3, KIF14, HSPB1, PARK7, FOXM1, YWHAZ, RELA, EGFR, AURKA, MAVS, CHEK2, HSF1, FAS, CTNNB1, KIF20A, PAK2, TRIM22]
O75444	0.9974	0.9764	Yes	82.5737	MAF
Q9NQW6	0.9974	0.8489	Yes	77.3132	ANLN		Table of top 10 significant p-values and q-values for GO Cellular Component 2023
P46937	0.9972	0.9758	Yes	82.9365	YAP1		term	p-value	q-value	overlap_genes
Q13207	0.9968	0.829	Yes	78.2303	TBX2		Nucleus (GO:0005634)	6.93972e-57	1.17281e-54	[RB1, MDC1, JPT1, RPL5, TCERG1, SPI1, EHMT2, CCNF, HNRNPU, HNRNPR, PARK7, PYCARD, KAT5, TRIM28, MYC, CHEK2, ZNF207, MAGEA2, NBN, TP63, TRIM22, TMPO, MORC3, CSNK2A1, MITF, KNL1, RUNX1, RBX1, PRPF4, ILF3, MAF, FANCD2, KIF20A, TP53, ASF1A, BLM, FOXO1, MTDH, FXR1, TERT, NACC1, TP53BP1, ECT2, PPARGC1A, SMAD2, JUN, UBE2I, SMAD3, HSPA5, SIAH1, SMARCA4, NFKB2, HNRNPM, KIF18A, CDK6, BCL6, FUBP1, BHLHE40, …
P01100	0.9968	0.5959	Yes	83.4211	FOS		Intracellular Membrane-Bounded Organelle (GO:0043231)	5.64343e-51	4.7687e-49	[RB1, MDC1, JPT1, RPL5, TCERG1, SPI1, EHMT2, CCNF, HNRNPU, HNRNPR, PARK7, PYCARD, KAT5, TRIM28, MYC, CHEK2, ZNF207, MAGEA2, NBN, TP63, TRIM22, TMPO, MORC3, CSNK2A1, MITF, KNL1, RUNX1, RBX1, PRPF4, ILF3, MAF, FANCD2, KIF20A, TP53, ASF1A, BLM, FOXO1, MTDH, FXR1, TERT, NACC1, TP53BP1, ECT2, PPARGC1A, RAB11FIP5, SMAD2, JUN, UBE2I, SMAD3, HSPA5, SIAH1, SMARCA4, NFKB2, HNRNPM, KIF18A, CDK6, BCL6, FUBP1…
Q05682	0.9967	0.4162	No	100	CALD1		Intracellular Non-Membrane-Bounded Organelle (GO:0043232)	8.39966e-18	4.73181e-16	[MDC1, JPT1, RPL5, BLM, RPL11, HSPB1, HNRNPR, MCM10, HMMR, BRCA1, FOXM1, RELA, AURKA, PYCARD, FXR1, DSN1, WRN, IFI16, KAT5, TERT, CALD1, MYC, EXOSC9, EPB41L2, ZNF207, MAPK1, NBN, TOPBP1, SUZ12, NPM1, PARP1, STAT1, SIRT6, SIRT1, PML, SMARCA4, RBL2, ILF3, BCL6, FANCD2, APEX1, MRTO4, MDM2, KIF20A, TP53, MAD1L1]
Q15054	0.9966	0.9953	Yes	74.8927	POLD3		Nuclear Lumen (GO:0031981)	3.43461e-17	1.45112e-15	[JPT1, RPL5, BLM, RPL11, HNRNPU, HNRNPR, MCM10, RELA, PYCARD, FXR1, DSN1, WRN, IFI16, KAT5, TERT, MYC, EXOSC9, ZNF207, NBN, SUZ12, JUN, NPM1, PARP1, STAT1, SIRT6, SIRT1, PML, SMARCA4, RBL2, ILF3, RAD51, BCL6, FANCD2, APEX1, MRTO4, MDM2, TP53]
Q96AE4	0.9962	0.9922	Yes	84.472	FUBP1		Nucleolus (GO:0005730)	6.82536e-15	2.30697e-13	[JPT1, RPL5, BLM, RPL11, HNRNPR, MCM10, RELA, PYCARD, FXR1, DSN1, WRN, IFI16, KAT5, TERT, MYC, EXOSC9, ZNF207, NBN, SUZ12, NPM1, PARP1, STAT1, SIRT6, SIRT1, PML, SMARCA4, RBL2, ILF3, BCL6, FANCD2, APEX1, MRTO4, MDM2, TP53]
Q9UK76	0.9953	0.9875	Yes	100	JPT1		Chromosome (GO:0005694)	2.43076e-07	6.84665e-06	[RBL2, MDC1, BLM, JUN, WRN, RAD51, FANCD2, EXOSC9, HNRNPU, BRCA1, TOPBP1]
Q13263	0.9946	0.9829	Yes	63.1138	TRIM28		Nuclear Chromosome (GO:0000228)	2.02702e-06	4.89381e-05	[SMCHD1, BLM, JUN, RAD51, KAT5, EXOSC9, HNRNPU, BRD4]
O14776	0.9945	0.9782	Yes	81.9672	TCERG1		Heterochromatin (GO:0000792)	4.50102e-06	9.50842e-05	[HELLS, UHRF1, CDKN2A, ATRX, SIRT6, SIRT1]
Q9UBK2	0.9944	0.9241	Yes	87.218	PPARGC1A		Mitotic Spindle (GO:0072686)	5.24077e-06	9.841e-05	[KIF18A, HDAC3, CDK1, WDR5, HNRNPU, MAPK1, ECT2, MAD1L1, AURKA]
Q8WUI4	0.9939	0.9035	Yes	67.2269	HDAC7		Focal Adhesion (GO:0005925)	9.43095e-06	0.000159383	[MDC1, RPL5, NPM1, HSPA5, MCAM, HSPB1, YWHAZ, EGFR, SENP1, LIMA1, EPB41L2, CTNNB1, MAPK1, FLNC
Q96EB6	0.9932	0.9322	Yes	53.5475	SIRT1
Q00839	0.9928	0.9934	Yes	61.9394	HNRNPU		FUZDROP < 0.6
P51532	0.9914	0.9178	Yes	64.0559	SMARCA4
Q9BXF6	0.9909	0.9783	Yes	81.317	RAB11FIP5		Table of top 10 significant p-values and q-values for GO Biological Process 2023
Q9NQC3	0.9898	0.5519	Yes	84.2282	RTN4		term	p-value	q-value	overlap_genes
Q08050	0.9888	0.9826	Yes	81.1271	FOXM1		Regulation Of Apoptotic Process (GO:0042981)	6.6265e-13	9.80723e-10	[PRKN, HDAC2, HDAC3, HSPA5, STAT1, HDAC1, SIAH1, XIAP, PARK7, YWHAZ, EGFR, MTOR, PYCARD, KAT5, TCTN3, APEX1, BCL2, CDK1, FAS, CTNNB1]
Q00613	0.9884	0.9883	Yes	72.9679	HSF1		Negative Regulation Of Apoptotic Process (GO:0043066)	1.8827e-11	1.3932e-08	[RB1, PRKN, HDAC2, HDAC3, HSPA5, CSNK2A1, HDAC1, XIAP, PARK7, YWHAZ, EGFR, MTOR, BCL2, CDK1, FAS, CTNNB1]
P42166	0.9877	0.9912	Yes	66.5706	TMPO		DNA Damage Response (GO:0006974)	1.42941e-09	6.02816e-07	[RFC4, XIAP, PARK7, MTOR, RBX1, WRN, RAD51, KAT5, CHEK2, APEX1, BCL2, CDK1, ASF1A]
Q15554	0.9876	0.9696	Yes	62.9151	TERF2		Negative Regulation Of Macromolecule Metabolic Process (GO:0010605)	1.62923e-09	6.02816e-07	[RB1, PRKN, SMAD3, HSP90AB1, TERT, HDAC1, STAT3, PPARG, PARK7, AURKA]
Q15022	0.9857	0.9975	Yes	67.1177	SUZ12		Regulation Of Gene Expression (GO:0010468)	2.81959e-09	7.99912e-07	[RB1, PRKN, RPL5, SMAD3, HDAC1, AHNAK2, RPL11, STAT3, PARK7, MTOR, AURKA, CDK6, TERT, CHEK2, CDK2, WDR5, PPARG, TRIM22, EZH2, RIGI]
P04637	0.9848	0.94	Yes	68.1934	TP53		Negative Regulation Of Gene Expression (GO:0010629)	3.5871e-09	7.99912e-07	[RB1, PRKN, SMAD3, TERT, CSNK2A1, HDAC1, STAT3, SIRT6, PPARG, PARK7, AURKA, EZH2]
Q9UQR1	0.9824	0.9815	Yes	80.7305	ZNF148		Negative Regulation Of DNA-templated Transcription (GO:0045892)	3.78337e-09	7.99912e-07	[RB1, PRKN, SMAD2, MORC3, HDAC2, UBE2I, SMAD3, HDAC3, CDKN2A, STAT1, HDAC1, STAT3, SIRT6, YWHAZ, KAT5, MAGEA2, CTNNB1, PPARG, EZH2]
O15119	0.9802	0.9954	Yes	73.3513	TBX3		Constitutive Heterochromatin Formation (GO:0140719)	1.19485e-08	2.16715e-06	[HELLS, SMCHD1, SIRT6, EZH2]
Q92985	0.9768	0.1572	No	58.0517	IRF7		Negative Regulation Of Programmed Cell Death (GO:0043069)	1.45712e-08	2.16715e-06	[HDAC2, HDAC3, HSPA5, HDAC1, BCL2, CDK1, FAS, XIAP, CTNNB1, YWHAZ, EGFR, MTOR]
Q96KQ7	0.9747	0.3423	No	55.8678	EHMT2		Negative Regulation Of Transcription By RNA Polymerase II (GO:0000122)	1.46429e-08	2.16715e-06	[RB1, PRKN, MORC3, HDAC2, UBE2I, SMAD3, HDAC3, STAT1, HDAC1, STAT3, SIRT6, YWHAZ, KAT5, MAGEA2, PPARG, EZH2]
O43491	0.9743	0.9305	Yes	72.1393	EPB41L2
Q16666	0.9565	0.9638	Yes	55.6688	IFI16
P01106	0.9563	0.9204	Yes	79.7357	MYC		Table of top 10 significant p-values and q-values for GO Molecular Function 2023
P06748	0.9553	0.9884	Yes	61.2245	NPM1		term	p-value	q-value	overlap_genes
Q9H3D4	0.9526	0.9371	Yes	59.2647	TP63		Ubiquitin-Like Protein Ligase Binding (GO:0044389)	2.37794e-20	5.13636e-18	[RB1, PRKN, SMAD2, RPL5, SMAD3, HSP90AB1, HSPA5, STAT1, RPL11, YWHAZ, EGFR, RBX1, MAP1LC3B, CHEK2, SUMO3, SUMO2, BCL2, MAGEA2, CTNNB1, RIGI]
P02545	0.9517	0.9161	Yes	87.6506	LMNA		Ubiquitin Protein Ligase Binding (GO:0031625)	4.95449e-18	5.35085e-16	[RB1, PRKN, SMAD2, RPL5, SMAD3, HSP90AB1, HSPA5, RPL11, YWHAZ, EGFR, RBX1, MAP1LC3B, CHEK2, SUMO2, BCL2, MAGEA2, CTNNB1, RIGI]
Q96T88	0.9515	0.7177	Yes	49.5586	UHRF1		DNA-binding Transcription Factor Binding (GO:0140297)	5.14973e-15	3.70781e-13	[RB1, SMAD2, HDAC2, SMAD3, HDAC3, HDAC1, STAT3, PARK7, YWHAZ, RBX1, KAT5, BCL2, MAGEA2, CTNNB1, PPARG, EIF4E]
Q9H2X6	0.9492	0.9754	Yes	55.8431	HIPK2		Transcription Coregulator Binding (GO:0001221)	1.04304e-10	5.63241e-09	[UBE2I, SMAD3, HDAC3, TERT, STAT1, HDAC1, CTNNB1, PPARG, EZH2]
Q04206	0.9487	0.8297	Yes	64.6098	RELA		Kinase Binding (GO:0019900)	1.23221e-09	5.32314e-08	[RB1, PRKN, SMAD3, HSP90AB1, CDKN2A, STAT3, PARK7, YWHAZ, EGFR, AURKA, CHEK2, FAS, CTNNB1, TRIM22]
Q00653	0.9405	0.7123	Yes	59.8889	NFKB2		RNA Polymerase II-specific DNA-binding Transcription Factor Binding (GO:0061629)	1.15562e-08	4.16022e-07	[HDAC2, SMAD3, HDAC3, CDKN2A, STAT1, HDAC1, STAT3, CTNNB1, PPARG, RBX1]
P51957	0.9372	0.5924	Yes	61.7122	NEK4		RNA Binding (GO:0003723)	2.29856e-08	7.0927e-07	[RPL5, HDAC2, UBE2I, HSP90AB1, CDKN2A, PRMT1, RPL11, STAT3, SIRT6, PARK7, YWHAZ, SNRNP40, TERT, EXOSC9, APEX1, MRTO4, SUMO2, DHX15, ALDOA, EIF4E, RIGI]
Q6MZP7	0.9284	0.9925	Yes	87.1829	LIN54		DNA Binding (GO:0003677)	6.1442e-08	1.65894e-06	[SMAD2, MORC3, HDAC2, SMAD3, STAT1, STAT3, SIRT6, PARK7, EGFR, WRN, RAD51, TERT, APEX1, BCL2, PPARG, EZH2]
Q01094	0.9179	0.9737	Yes	72.0824	E2F1		Transcription Corepressor Binding (GO:0001222)	4.62151e-07	1.10916e-05	[HDAC3, HDAC1, STAT1, CTNNB1, EZH2]
P05412	0.9176	0.7399	Yes	82.7795	JUN		Chromatin DNA Binding (GO:0031490)	6.2877e-07	1.35814e-05	[HDAC2, HDAC1, APEX1, STAT3, SIRT6, EZH2]
Q9Y6D9	0.9168	0.8747	Yes	85.9331	MAD1L1
Q92547	0.9119	0.6835	Yes	48.3574	TOPBP1		Table of top 10 significant p-values and q-values for GO Cellular Component 2023
Q7L590	0.9084	0.8744	Yes	72.4571	MCM10		term	p-value	q-value	overlap_genes
Q96RE7	0.907	0.855	Yes	53.7002	NACC1		Nucleus (GO:0005634)	1.70372e-25	2.30002e-23	[RB1, RPL5, HSP90AB1, CCNF, PARK7, PYCARD, KAT5, TCTN3, CHEK2, SUMO3, SUMO2, WDR5, DHX15, MAGEA2, TRIM22, HELLS, MORC3, RFC4, CSNK2A1, RMI1, PRMT1, SIRT6, YWHAZ, RBX1, PRPF4, PPARG, ALDOA, ASF1A, PRKN, HDAC2, HDAC3, HDAC1, XIAP, EGFR, AURKA, WRN, TERT, EXOSC9, MAPK1, DCPS, SMAD2, UBE2I, SMAD3, HSPA5, CDKN2A, STAT1, AHNAK2, SIAH1, STAT3, MTOR, SNRNP40, CDK6, RAD51, APEX1, CDK2, BCL2, CDK1, CTNNB1,…
Q8NG31	0.9069	0.7542	Yes	56.5756	KNL1		Intracellular Membrane-Bounded Organelle (GO:0043231)	3.57491e-23	2.41306e-21	[RB1, RPL5, HSP90AB1, CCNF, PARK7, PYCARD, MAP1LC3B, KAT5, TCTN3, CHEK2, SUMO3, SUMO2, WDR5, DHX15, MAGEA2, TRIM22, HELLS, MORC3, RFC4, CSNK2A1, RMI1, PRMT1, SIRT6, YWHAZ, RBX1, PRPF4, PPARG, ALDOA, ASF1A, PRKN, HDAC2, HDAC3, HDAC1, XIAP, EGFR, AURKA, WRN, TERT, EXOSC9, MAPK1, DCPS, SMAD2, UBE2I, SMAD3, HSPA5, CDKN2A, STAT1, AHNAK2, SIAH1, STAT3, MTOR, SNRNP40, CDK6, RAD51, APEX1, CDK2, BCL2, CDK…
P41182	0.9012	0.9633	Yes	65.2975	BCL6		Nuclear Lumen (GO:0031981)	5.07099e-06	0.000228194	[RPL5, STAT1, RPL11, SIRT6, PYCARD, DSN1, WRN, RAD51, TERT, KAT5, EXOSC9, APEX1, MRTO4]
P16104	0.8954	0.0193	No	41.2587	H2AX		Cyclin-Dependent Protein Kinase Holoenzyme Complex (GO:0000307)	1.42639e-05	0.000481408	[CDK6, CCNF, CDK2, CDK1]
O75030	0.8858	0.8974	Yes	75.4753	MITF		Nucleolus (GO:0005730)	2.41338e-05	0.000592111	[PYCARD, RPL5, DSN1, WRN, TERT, KAT5, STAT1, EXOSC9, APEX1, MRTO4, RPL11, SIRT6]
P54132	0.8658	0.7947	Yes	58.5039	BLM		Intracellular Non-Membrane-Bounded Organelle (GO:0043232)	2.6316e-05	0.000592111	[RPL5, STAT1, RPL11, SIRT6, HMMR, AURKA, PYCARD, DSN1, WRN, TERT, KAT5, EXOSC9, APEX1, MRTO4, MAPK1]
O14503	0.8634	0.7738	Yes	68.4466	BHLHE40		Sin3 Complex (GO:0016580)	6.16416e-05	0.0010402	[HDAC2, CSNK2A1, HDAC1]
O60934	0.8605	0.9387	Yes	60.3448	NBN		Sin3-type Complex (GO:0070822)	6.16416e-05	0.0010402	[HDAC2, CSNK2A1, HDAC1]
Q9P0U3	0.8592	0.9479	Yes	64.5963	SENP1		Serine/Threonine Protein Kinase Complex (GO:1902554)	7.19729e-05	0.00107959	[CDK6, CCNF, CDK2, CDK1]
Q2NKX8	0.8473	0.5335	Yes	51.28	ERCC6L		Spindle (GO:0005819)	0.000127582	0.00172236	[HDAC3, CDK1, WDR5, MAPK1, HMMR, AURKA]
O00716	0.8463	0.9854	Yes	64.3011	E2F3
P78344	0.8325	0.9374	Yes	51.5987	EIF4G2		FUZDROP > 0.6
P54198	0.8308	0.3964	No	38.2498	HIRA
Q08999	0.8277	0.5841	Yes	52.59	RBL2		Table of top 10 significant p-values and q-values for GO Biological Process 2023
Q14315	0.8259	0.4078	No	33.7982	FLNC		term	p-value	q-value	overlap_genes
Q15058	0.806	0.513	Yes	56.7961	KIF14		Positive Regulation Of Transcription By RNA Polymerase II (GO:0045944)	1.50369e-25	2.10968e-22	[YAP1, APP, MDC1, TCERG1, SPI1, UHRF1, SRF, HNRNPU, BRCA1, FOXM1, RELA, FOXO1, IFI16, MYC, HSF1, E2F1, E2F3, TP53BP1, PPARGC1A, TP63, BRD4, JUN, NPM1, PARP1, ATRX, MITF, FOS, SIRT1, TBX3, RUNX1, HIPK2, SMARCA4, NFKB2, SENP1, MAVS, SFPQ, IRF7, PIN1, TP53]
P17947	0.8049	0.7959	Yes	81.1111	SPI1		Positive Regulation Of DNA-templated Transcription (GO:0045893)	3.41542e-25	2.39592e-22	[YAP1, APP, TCERG1, BLM, SPI1, UHRF1, SRF, HNRNPU, BRCA1, FOXM1, RELA, FOXO1, IFI16, TRIM28, MYC, HSF1, E2F1, E2F3, TP53BP1, PPARGC1A, TP63, BRD4, ATF7IP, JUN, NPM1, NEK4, PARP1, ATRX, MITF, FOS, SIRT1, TBX3, RUNX1, HIPK2, SMARCA4, NFKB2, SENP1, ILF3, MAVS, SFPQ, IRF7, PIN1, TP53]
Q96GX5	0.7973	0.7655	Yes	58.5893	MASTL		Regulation Of Transcription By RNA Polymerase II (GO:0006357)	3.90119e-23	1.55952e-20	[APP, TCERG1, SPI1, EHMT2, HNRNPU, BRCA1, FOXM1, MYC, TP63, PARP1, ATRX, MITF, FOS, SAFB, SIRT1, RUNX1, SENP1, SFPQ, MAF, IRF7, TP53, YAP1, UHRF1, SRF, RELA, FOXO1, MTDH, HIRA, IFI16, NACC1, HSF1, E2F1, E2F3, TP53BP1, ZNF148, PPARGC1A, BRD4, JUN, NPM1, ARID3A, TBX3, HIPK2, SMARCA4, NFKB2, TBX2, MAVS, BCL6, BHLHE40, MDM2, PIN1]
Q13177	0.7966	0.3917	No	50.5725	PAK2		Negative Regulation Of DNA-templated Transcription (GO:0045892)	4.44623e-23	1.55952e-20	[YAP1, TCERG1, SPI1, UHRF1, SRF, EHMT2, HNRNPU, BRCA1, FOXM1, RELA, FOXO1, MTDH, IFI16, TRIM28, MYC, NACC1, HSF1, E2F1, ZNF148, TP63, ATF7IP, JUN, PARP1, MITF, SIRT1, PML, TBX3, RUNX1, SMARCA4, TBX2, ILF3, SFPQ, MAF, BCL6, BHLHE40, MDM2, IRF7, TP53]
Q8NI77	0.7872	0.8996	Yes	60.0223	KIF18A		Regulation Of DNA-templated Transcription (GO:0006355)	2.69245e-22	7.55503e-20	[YAP1, LIN54, BLM, SPI1, BRCA1, FOXM1, RELA, FOXO1, MTDH, HIRA, IFI16, TRIM28, MYC, NACC1, HSF1, E2F1, E2F3, TP53BP1, ZNF148, PPARGC1A, TP63, BRD4, ATF7IP, JUN, NPM1, NEK4, PARP1, ATRX, MITF, ARID3A, FOS, SAFB, SIRT1, PML, TBX3, RUNX1, HIPK2, SMARCA4, NFKB2, TBX2, ILF3, SFPQ, MAF, BCL6, BHLHE40, MDM2, IRF7, TP53]
P21359	0.7813	0.1303	No	22.1909	NF1		Negative Regulation Of Nucleic Acid-Templated Transcription (GO:1903507)	5.05843e-19	1.18283e-16	[SPI1, BRCA1, FOXM1, RELA, FOXO1, IFI16, TRIM28, NACC1, E2F1, ZNF148, TP63, ATF7IP, JUN, PARP1, SIRT1, PML, TBX3, SMARCA4, TBX2, ILF3, SFPQ, BCL6, BHLHE40, MDM2, TP53]
P20700	0.7772	0.334	No	85.8362	LMNB1		Negative Regulation Of Transcription By RNA Polymerase II (GO:0000122)	1.01088e-17	2.0261e-15	[YAP1, TCERG1, SPI1, UHRF1, EHMT2, HNRNPU, FOXM1, RELA, MTDH, IFI16, MYC, HSF1, E2F1, ZNF148, JUN, PARP1, MITF, SIRT1, TBX3, RUNX1, SMARCA4, TBX2, SFPQ, MAF, BCL6, BHLHE40, MDM2, IRF7, TP53]
O43390	0.7561	0.9003	Yes	58.7678	HNRNPR		Positive Regulation Of Nucleic Acid-Templated Transcription (GO:1903508)	5.7742e-17	1.01265e-14	[YAP1, BLM, BRCA1, FOXM1, RELA, FOXO1, TRIM28, MYC, E2F1, TP53BP1, PPARGC1A, TP63, BRD4, ATF7IP, JUN, NPM1, NEK4, MITF, FOS, RUNX1, HIPK2, SMARCA4, ILF3, IRF7, TP53]
P05067	0.7463	0.1598	No	47.5325	APP		DNA Damage Response (GO:0006974)	4.99891e-16	7.79275e-14	[YAP1, H2AX, BLM, NPM1, NEK4, PARP1, ATRX, MCM10, BRCA1, MASTL, SIRT1, PML, FOXO1, BCL6, TRIM28, MYC, E2F1, IRF7, TP53BP1, TOPBP1, TP53]
Q13526	0.7278	0.0152	No	87.1166	PIN1		Response To Ionizing Radiation (GO:0010212)	3.45323e-12	4.84487e-10	[H2AX, BLM, IFI16, FANCD2, MYC, BRCA1, TOPBP1, ECT2, SIRT1, TP53]
P29590	0.7239	0.9151	Yes	53.0612	PML
P09874	0.6725	0.62	Yes	46.6469	PARP1		Table of top 10 significant p-values and q-values for GO Molecular Function 2023
P51114	0.6455	0.6117	Yes	50.2415	FXR1		term	p-value	q-value	overlap_genes
P04792	0.6398	0.0151	No	57.561	HSPB1		DNA Binding (GO:0003677)	1.25672e-21	1.92571e-19	[H2AX, APP, BLM, SPI1, HNRNPU, MCM10, BRCA1, RELA, FOXO1, IFI16, TRIM28, MYC, HSF1, E2F1, E2F3, NBN, ZNF148, PPARGC1A, TP63, SUZ12, JUN, PARP1, ATRX, ARID3A, SAFB, TBX3, SMARCA4, TBX2, ILF3, SFPQ, BCL6, FUBP1, IRF7, TP53]
Q9BXW9	0.6348	0.1519	No	26.1199	FANCD2		DNA-binding Transcription Factor Binding (GO:0140297)	2.13968e-21	1.92571e-19	[YAP1, TCERG1, JUN, NPM1, SPI1, PARP1, SRF, HSPB1, FOS, SIRT1, RELA, TBX3, HIPK2, MTDH, HIRA, BCL6, MYC, BHLHE40, E2F1, NBN, TP53BP1, TP53, PPARGC1A]
O60506	0.6232	0.8732	Yes	54.5746	SYNCRIP		RNA Polymerase II-specific DNA-binding Transcription Factor Binding (GO:0061629)	1.25339e-16	7.52032e-15	[TCERG1, JUN, NPM1, SPI1, PARP1, HSPB1, FOS, SIRT1, RELA, TBX3, HIPK2, SMARCA4, MTDH, HIRA, BHLHE40, TP53BP1, TP53, PPARGC1A]
Q9H8V3	0.6155	0.7466	Yes	38.512	ECT2		Sequence-Specific Double-Stranded DNA Binding (GO:1990837)	1.35438e-12	6.09469e-11	[YAP1, JUN, SPI1, SRF, HNRNPU, MCM10, BRCA1, FOS, RELA, TBX3, RUNX1, NFKB2, TBX2, SFPQ, MAF, BCL6, HSF1, BHLHE40, E2F1, IRF7, E2F3, TP53, BRD4]
O95235	0.6014	0.4405	No	64.4944	KIF20A		Transcription Cis-Regulatory Region Binding (GO:0000976)	3.46834e-11	1.2486e-09	[YAP1, JUN, NPM1, SPI1, UHRF1, BRCA1, FOS, FOXM1, RELA, RUNX1, RBL2, SFPQ, MYC, HSF1, E2F1, E2F3, TP53, BRD4]
O14746	0.5917	0.3325	No	30.477	TERT		Sequence-Specific DNA Binding (GO:0043565)	8.46821e-11	2.54046e-09	[JUN, SPI1, UHRF1, SRF, HNRNPU, FOS, SAFB, TERF2, FOXO1, TBX3, NFKB2, TBX2, MAF, BCL6, HSF1, BHLHE40, E2F1, IRF7, E2F3, ZNF148, PPARGC1A]
P43121	0.5846	0.05	No	47.2136	MCAM		Cis-Regulatory Region Sequence-Specific DNA Binding (GO:0000987)	2.15645e-10	5.54516e-09	[SPI1, UHRF1, SRF, HNRNPU, RELA, FOXO1, MYC, NACC1, HSF1, E2F1, E2F3, ZNF148, TP63, JUN, MITF, FOS, SAFB, TBX3, RUNX1, NFKB2, TBX2, MAF, BHLHE40, IRF7, TP53]
O75330	0.5724	0.2097	No	94.7514	HMMR		RNA Polymerase II Transcription Regulatory Region Sequence-Specific DNA Binding (GO:0000977)	3.94793e-10	8.88283e-09	[SPI1, SRF, HNRNPU, FOXM1, RELA, FOXO1, MYC, NACC1, HSF1, E2F1, E2F3, ZNF148, TP63, JUN, MITF, FOS, SAFB, TBX3, RUNX1, NFKB2, TBX2, RBL2, MAF, BHLHE40, IRF7, TP53]
Q14149	0.5367	0.3653	No	52.0767	MORC3		Transcription Regulatory Region Nucleic Acid Binding (GO:0001067)	1.8098e-09	3.34251e-08	[YAP1, LIN54, JUN, SFPQ, SPI1, HSF1, BRCA1, FOS, TP53, RELA, RUNX1, BRD4]
Q9H410	0.5314	0.7771	Yes	79.7753	DSN1		RNA Polymerase II Cis-Regulatory Region Sequence-Specific DNA Binding (GO:0000978)	1.85695e-09	3.34251e-08	[JUN, SPI1, SRF, HNRNPU, MITF, FOS, SAFB, RELA, FOXO1, TBX3, RUNX1, NFKB2, TBX2, MAF, MYC, NACC1, HSF1, BHLHE40, E2F1, IRF7, E2F3, ZNF148, TP53, TP63]
P42345	0.5252	0.1459	No	19.6155	MTOR
P10415	0.5215	0.0233	No	38.0753	BCL2		Table of top 10 significant p-values and q-values for GO Cellular Component 2023
Q8N6T7	0.5117	0.0621	No	39.7183	SIRT6		term	p-value	q-value	overlap_genes
Q9NRZ9	0.5096	0.1731	No	43.6754	HELLS		Nucleus (GO:0005634)	1.25808e-32	1.1826e-30	[H2AX, MDC1, JPT1, TCERG1, LIN54, SPI1, EHMT2, HNRNPU, HSPB1, HNRNPR, MCM10, BRCA1, FOXM1, LMNB1, SYNCRIP, TRIM28, MYC, ZNF207, NBN, TOPBP1, TP63, TMPO, PARP1, ATRX, MITF, KNL1, FOS, MASTL, SAFB, TERF2, SIRT1, RUNX1, SENP1, ILF3, SFPQ, MAF, FANCD2, IRF7, KIF20A, HNRNPH3, TP53, YAP1, BLM, UHRF1, SRF, RELA, FOXO1, MTDH, FXR1, HIRA, IFI16, LMNA, NACC1, HSF1, E2F1, E2F3, TP53BP1, ECT2, PAK2, PPARGC1A…
Q92993	0.5066	0.0271	No	42.4951	KAT5		Intracellular Membrane-Bounded Organelle (GO:0043231)	4.35915e-29	2.0488e-27	[H2AX, MDC1, JPT1, TCERG1, LIN54, SPI1, EHMT2, HNRNPU, HSPB1, HNRNPR, MCM10, BRCA1, FOXM1, LMNB1, SYNCRIP, TRIM28, MYC, ZNF207, NBN, TOPBP1, TP63, TMPO, PARP1, ATRX, MITF, KNL1, FOS, MASTL, SAFB, TERF2, SIRT1, RUNX1, SENP1, ILF3, SFPQ, MAF, FANCD2, IRF7, KIF20A, HNRNPH3, TP53, YAP1, BLM, UHRF1, SRF, RELA, FOXO1, MTDH, FXR1, HIRA, IFI16, LMNA, NACC1, HSF1, E2F1, E2F3, TP53BP1, ECT2, PAK2, PPARGC1A…
Q6NUS6	0.5051	0.9401	Yes	24.7117	TCTN3		Intracellular Non-Membrane-Bounded Organelle (GO:0043232)	2.41624e-14	7.57089e-13	[MDC1, JPT1, BLM, HSPB1, HNRNPR, MCM10, BRCA1, FOXM1, RELA, FXR1, IFI16, CALD1, MYC, EPB41L2, ZNF207, NBN, TOPBP1, SUZ12, NPM1, PARP1, SIRT1, PML, SMARCA4, RBL2, ILF3, BCL6, FANCD2, MDM2, KIF20A, TP53, MAD1L1]
O96017	0.505	0.7806	Yes	34.07	CHEK2		Nuclear Lumen (GO:0031981)	1.04403e-12	2.45346e-11	[SUZ12, JPT1, BLM, JUN, NPM1, PARP1, HNRNPU, HNRNPR, MCM10, SIRT1, PML, RELA, SMARCA4, RBL2, FXR1, ILF3, IFI16, BCL6, FANCD2, MYC, MDM2, ZNF207, NBN, TP53]
Q15910	0.5035	0.5591	Yes	54.8257	EZH2		Nucleolus (GO:0005730)	4.62037e-11	8.6863e-10	[SUZ12, JPT1, BLM, NPM1, PARP1, HNRNPR, MCM10, SIRT1, PML, RELA, SMARCA4, RBL2, FXR1, ILF3, IFI16, BCL6, FANCD2, MYC, MDM2, ZNF207, NBN, TP53]
P43356	0.4971	0.0382	No	39.8089	MAGEA2		Chromosome (GO:0005694)	2.11532e-06	3.314e-05	[RBL2, MDC1, BLM, JUN, FANCD2, HNRNPU, BRCA1, TOPBP1]
P41002	0.468	0.8196	Yes	36.3868	CCNF		Cytoskeleton (GO:0005856)	0.00104531	0.0140371	[ANLN, LIMA1, ILF3, KIF18A, CALD1, EPB41L2, HSPB1, TOPBP1, FOXM1, GTSE1]
P42771	0.4511	0.0113	No	44.8718	CDKN2A		Nuclear Chromosome (GO:0000228)	0.00147482	0.0157401	[BLM, JUN, HNRNPU, BRD4]
Q14191	0.4368	0.2455	No	36.0335	WRN		Euchromatin (GO:0000791)	0.00150703	0.0157401	[JUN, UHRF1, SIRT1]
P11021	0.4337	0.3872	No	41.2844	HSPA5		Heterochromatin (GO:0000792)	0.00205781	0.0193434	[UHRF1, ATRX, SIRT1]
Q15796	0.4231	0.1812	No	34.6895	SMAD2
Q9H9A7	0.4224	0.4294	No	48.16	RMI1
P62805	0.4174	0.1228	No	39.8058	H4C1
O60260	0.4109	0.4538	No	37.2043	PRKN
P27695	0.3923	0.028	No	38.0503	APEX1
P08238	0.3869	0.2768	No	45.0276	HSP90AB1
Q05086	0.3801	0.181	No	26.9714	UBE3A
P35222	0.3743	0.3979	No	30.3457	CTNNB1
O95786	0.3718	0.2293	No	20.4324	RIGI
P06400	0.3712	0.6764	Yes	41.9181	RB1
P98170	0.3686	0.0237	No	30.1811	XIAP
P55854	0.3648	0.2093	No	56.3107	SUMO3
P42224	0.3572	0.1445	No	33.2	STAT1
O14965	0.3429	0.0645	No	46.1538	AURKA
P35249	0.3423	0.1119	No	25.0689	RFC4
O43172	0.3376	0.092	No	37.1648	PRPF4
P37231	0.3241	0.0144	No	24.9505	PPARG
O43143	0.2927	0.0579	No	25.9119	DHX15
P00533	0.2841	0.1583	No	37.1901	EGFR
P68400	0.2807	0.0856	No	23.2737	CSNK2A1
A6NHR9	0.2685	0.5896	Yes	27.0823	SMCHD1
P84022	0.257	0.0491	No	32.9412	SMAD3
Q06265	0.253	0.0152	No	41.9134	EXOSC9
P63279	0.251	0.0125	No	22.1519	UBE2I
P07437	0.2479	0.0145	No	18.9189	TUBB
Q13547	0.2438	0.8624	Yes	34.4398	HDAC1
P04075	0.2392	0.0089	No	25.2747	ALDOA
Q96DI7	0.2387	0.1868	No	24.6499	SNRNP40
Q06609	0.2256	0.0166	No	15.6342	RAD51
P40763	0.2244	0.3139	No	32.3377	STAT3
P25445	0.222	0.6362	Yes	57.0149	FAS
Q92769	0.2178	0.2059	No	36.6803	HDAC2
P63104	0.2169	0.0048	No	53.8776	YWHAZ
Q9UKD2	0.2086	0.0172	No	32.2176	MRTO4
P06730	0.1985	0.2332	No	26.7281	EIF4E
Q9Y294	0.1942	0.1146	No	43.6275	ASF1A
P28482	0.1909	0.0118	No	16.6667	MAPK1
P61956	0.1814	0.4944	No	52.6316	SUMO2
Q96C86	0.1738	0.0793	No	16.0237	DCPS
Q99497	0.1726	0.0066	No	23.2804	PARK7
Q99873	0.1667	0.0175	No	17.7898	PRMT1
Q9ULZ3	0.1649	0.0065	No	28.2051	PYCARD
Q8IUQ4	0.1622	0.0661	No	18.4397	SIAH1
P62913	0.1553	0.0102	No	16.2921	RPL11
P61964	0.1535	0.3154	No	19.4611	WDR5
P62877	0.1513	0.0176	No	29.6296	RBX1
Q00534	0.1486	0.0051	No	12.8834	CDK6
P06493	0.1467	0.0056	No	12.1212	CDK1
O15379	0.1451	0.0057	No	14.7196	HDAC3
Q8IYM9	0.1436	0.0251	No	38.5542	TRIM22
P46777	0.1433	0.0371	No	39.3939	RPL5
P24941	0.1326	0.0023	No	11.745	CDK2
O43684	0.1308	0.0124	No	21.6463	BUB3
P31350	0.1285	0.0063	No	25.1928	RRM2
Q9GZQ8	0.1002	0.003	No	40.8	MAP1LC3B
Q8IVF2	0	0.9774	Yes	95.9448	AHNAK2

## Sheet: 56+32_
56+32 common elements in "PML_BIOGRID" and "GenAge_2024-08":							Biological process --> Molecular functions --> Cellular component
Uniprot ID	FuzDrop_score	PSP_score	PSP_Yes-No	VS2L	gene		ALL
O75376	1	0.9814	Yes	89.5082	NCOR1		Table of top 10 significant p-values and q-values for GO Biological Process 2023
Q09666	1	0.9407	Yes	97.2326	AHNAK		term	p-value	q-value	overlap_genes
Q92793	1	0.9777	Yes	76.5766	CREBBP		Negative Regulation Of DNA-templated Transcription (GO:0045892)	7.07351e-31	1.20674e-27	[RB1, ATF2, HDAC2, HDAC3, SATB1, HDAC1, BRCA1, FOXM1, NR3C1, RELA, FOXO1, SUMO1, SIN3A, MYC, HSF1, E2F1, TP63, ATF7IP, HSPA8, JUN, CREBBP, UBE2I, NIBAN2, PARP1, CDKN2A, STAT1, STAT3, SIRT6, SIRT1, YWHAZ, PML, NFKB1, NCOR2, PER2, NCOR1, BHLHE40, IRF7, MDM2, CTNNB1, PPARG, EZR, TP53]
Q9Y618	1	0.2036	No	87.3111	NCOR2		Positive Regulation Of DNA-templated Transcription (GO:0045893)	1.10398e-28	9.41694e-26	[ATF2, APP, BLM, HDAC2, HDAC3, HDAC1, BRCA1, FOXM1, NR3C1, RELA, EGFR, FOXO1, TERT, SIN3A, MYC, CHEK2, HSF1, E2F1, TP53BP1, PPARGC1A, TP63, MAPK3, ATF7IP, JUN, CREBBP, NIBAN2, ANXA2, PARP1, STAT1, STAT3, FOS, SIRT1, NFKB1, MTOR, NFKB2, CDK7, APEX1, IRF7, PIN1, CTNNB1, PPARG, SQSTM1, TP53]
P08047	1	0.9946	Yes	79.2357	SP1		Negative Regulation Of Nucleic Acid-Templated Transcription (GO:1903507)	1.86558e-27	1.06089e-24	[RB1, HDAC2, HDAC3, HDAC1, BRCA1, FOXM1, NR3C1, RELA, FOXO1, SUMO1, SIN3A, E2F1, TP63, ATF7IP, HSPA8, JUN, UBE2I, NIBAN2, PARP1, CDKN2A, SIRT1, PML, NCOR2, PER2, NCOR1, BHLHE40, MDM2, CTNNB1, PPARG, TP53]
Q12888	1	0.8742	Yes	84.3306	TP53BP1		Positive Regulation Of Transcription By RNA Polymerase II (GO:0045944)	3.00497e-26	1.28162e-23	[ATF2, APP, HDAC2, HDAC3, HDAC1, BRCA1, FOXM1, NR3C1, RELA, EGFR, FOXO1, SIN3A, MYC, HSF1, E2F1, TP53BP1, PPARGC1A, TP63, MAPK3, JUN, CREBBP, ANXA2, PARP1, STAT1, STAT3, FOS, SIRT1, NFKB1, NFKB2, CDK7, APEX1, IRF7, PIN1, CTNNB1, PPARG, SQSTM1, TP53]
Q6VMQ6	0.9999	0.9843	Yes	89.8425	ATF7IP		Regulation Of Transcription By RNA Polymerase II (GO:0006357)	3.60006e-25	1.22834e-22	[RB1, ATF2, APP, HDAC2, HDAC3, SATB1, HDAC1, BRCA1, FOXM1, NR3C1, RELA, EGFR, FOXO1, SIN3A, MYC, HSF1, E2F1, TP53BP1, PPARGC1A, TP63, MAPK3, JUN, CREBBP, UBE2I, ANXA2, PARP1, STAT1, STAT3, SIRT6, FOS, SIRT1, YWHAZ, NFKB1, NFKB2, NCOR2, PER2, CDK7, NCOR1, APEX1, BHLHE40, IRF7, MDM2, PIN1, CTNNB1, PPARG, EZR, SQSTM1, TP53]
O15055	0.9997	0.9814	Yes	68.3665	PER2		Regulation Of DNA-templated Transcription (GO:0006355)	4.08088e-24	1.16033e-21	[RB1, ATF2, BLM, HDAC2, HDAC3, SATB1, HDAC1, BRCA1, FOXM1, NR3C1, RELA, EGFR, FOXO1, SUMO1, SIN3A, MYC, CHEK2, HSF1, E2F1, TP53BP1, PPARGC1A, TP63, ATF7IP, HSPA8, JUN, CREBBP, UBE2I, NIBAN2, PARP1, CDKN2A, STAT1, STAT3, FOS, SIRT1, PML, NFKB1, NFKB2, NCOR2, PER2, NCOR1, BHLHE40, IRF7, MDM2, CTNNB1, PPARG, TP53]
P52272	0.9997	0.8675	Yes	76.3014	HNRNPM		Negative Regulation Of Transcription By RNA Polymerase II (GO:0000122)	2.8095e-23	6.84716e-21	[RB1, ATF2, HDAC2, HDAC3, SATB1, HDAC1, FOXM1, NR3C1, RELA, SIN3A, MYC, HSF1, E2F1, JUN, CREBBP, UBE2I, PARP1, STAT1, STAT3, SIRT6, SIRT1, YWHAZ, NFKB1, NCOR2, PER2, NCOR1, BHLHE40, IRF7, MDM2, PPARG, EZR, TP53]
Q12778	0.9996	0.9965	Yes	86.5649	FOXO1		DNA Damage Response (GO:0006974)	2.35962e-21	5.03188e-19	[H2AX, ATF2, BLM, PARP1, BRCA1, SIRT1, PML, FOXO1, MTOR, PAK1, WRN, RAD51, ERCC3, SUMO1, MYC, CHEK2, APEX1, BCL2, CDK1, IRF7, E2F1, TP53BP1, TP53, MAPK3]
P38398	0.999	0.9463	Yes	80.0859	BRCA1		Positive Regulation Of Nucleic Acid-Templated Transcription (GO:1903508)	6.03967e-20	1.14485e-17	[BLM, HDAC2, HDAC1, BRCA1, FOXM1, RELA, EGFR, FOXO1, MYC, CHEK2, E2F1, TP53BP1, PPARGC1A, TP63, ATF7IP, JUN, CREBBP, NIBAN2, STAT1, STAT3, FOS, NFKB1, IRF7, CTNNB1, PPARG, TP53]
Q00987	0.9977	0.6062	Yes	70.4684	MDM2		Regulation Of Apoptotic Process (GO:0042981)	1.98995e-17	3.39485e-15	[HDAC2, HDAC3, HDAC1, HSPB1, RELA, EGFR, FOXO1, MYC, E2F1, JUN, ANXA1, NIBAN2, STAT1, SIRT1, YWHAZ, NFKB1, MTOR, ERCC3, APEX1, BCL2, CDK1, MDM2, FAS, CTNNB1, SQSTM1, TP53]
P15336	0.9968	0.9176	Yes	81.3861	ATF2
P01100	0.9968	0.5959	Yes	83.4211	FOS		Table of top 10 significant p-values and q-values for GO Molecular Function 2023
Q9UBK2	0.9944	0.9241	Yes	87.218	PPARGC1A		term	p-value	q-value	overlap_genes
Q16643	0.9941	0.9309	Yes	80.8937	DBN1		DNA-binding Transcription Factor Binding (GO:0140297)	4.72766e-29	1.09682e-26	[RB1, ATF2, HDAC2, HDAC3, HDAC1, HSPB1, RELA, SIN3A, MYC, E2F1, NBN, TP53BP1, PPARGC1A, MAPK3, JUN, CREBBP, PARP1, STAT3, FOS, SIRT1, YWHAZ, NCOR1, BHLHE40, BCL2, CTNNB1, PPARG, TP53]
Q96EB6	0.9932	0.9322	Yes	53.5475	SIRT1		RNA Polymerase II-specific DNA-binding Transcription Factor Binding (GO:0061629)	9.97916e-24	1.15758e-21	[ATF2, JUN, CREBBP, HDAC2, HDAC3, PARP1, CDKN2A, STAT1, HDAC1, STAT3, HSPB1, FOS, SIRT1, RELA, NCOR1, SIN3A, BHLHE40, CTNNB1, PPARG, TP53BP1, TP53, PPARGC1A]
Q08050	0.9888	0.9826	Yes	81.1271	FOXM1		DNA Binding (GO:0003677)	1.0725e-19	8.29402e-18	[H2AX, APP, BLM, HDAC2, SATB1, BRCA1, RELA, EGFR, FOXO1, WRN, TERT, MYC, HSF1, E2F1, NBN, PPARGC1A, TP63, JUN, CREBBP, PARP1, STAT1, STAT3, SIRT6, RAD51, ERCC3, APEX1, BCL2, IRF7, PPARG, TP53]
Q00613	0.9884	0.9883	Yes	72.9679	HSF1		Ubiquitin-Like Protein Ligase Binding (GO:0044389)	4.32775e-16	2.51009e-14	[RB1, HSPA8, JUN, STAT1, BRCA1, YWHAZ, PML, RELA, EGFR, FOXO1, SUMO1, CHEK2, BCL2, MDM2, CTNNB1, SQSTM1, TP53, PPARGC1A]
Q15554	0.9876	0.9696	Yes	62.9151	TERF2		Ubiquitin Protein Ligase Binding (GO:0031625)	2.74303e-15	1.27277e-13	[RB1, HSPA8, JUN, BRCA1, YWHAZ, PML, RELA, EGFR, FOXO1, SUMO1, CHEK2, BCL2, MDM2, CTNNB1, SQSTM1, TP53, PPARGC1A]
P50402	0.9851	0.8758	Yes	77.9528	EMD		Transcription Cis-Regulatory Region Binding (GO:0000976)	1.45907e-14	5.43234e-13	[RB1, ATF2, JUN, SATB1, STAT1, HDAC1, STAT3, BRCA1, FOS, FOXM1, NR3C1, RELA, NFKB1, PER2, NCOR1, MYC, HSF1, E2F1, PPARG, TP53]
P04637	0.9848	0.94	Yes	68.1934	TP53		Transcription Coregulator Binding (GO:0001221)	1.63907e-14	5.43234e-13	[PER2, CREBBP, UBE2I, HDAC3, TERT, STAT1, HDAC1, MYC, CTNNB1, PPARG, FOS, RELA]
Q92985	0.9768	0.1572	No	58.0517	IRF7		Cadherin Binding (GO:0045296)	6.19245e-13	1.79581e-11	[HSPA8, ANXA1, NIBAN2, ANXA2, AHNAK, STAT1, PTPN11, SLC3A2, ZC3HAV1, YWHAZ, EGFR, PRDX1, CTNNB1, EZR, EMD, DBN1]
Q01826	0.9651	0.9504	Yes	62.6474	SATB1		Kinase Binding (GO:0019900)	1.43836e-11	3.70777e-10	[RB1, ATF2, PARP1, CDKN2A, STAT3, HSPB1, PTPN11, FOXM1, NR3C1, YWHAZ, RELA, EGFR, CHEK2, HSF1, FAS, CTNNB1, SQSTM1]
P01106	0.9563	0.9204	Yes	79.7357	MYC		Chromatin DNA Binding (GO:0031490)	1.02404e-10	2.37577e-09	[HDAC2, CREBBP, HDAC1, APEX1, HSF1, STAT3, SIRT6, PPARGC1A, RELA]
Q13501	0.9543	0.3061	No	69.7727	SQSTM1
Q9H3D4	0.9526	0.9371	Yes	59.2647	TP63		Table of top 10 significant p-values and q-values for GO Cellular Component 2023
P02545	0.9517	0.9161	Yes	87.6506	LMNA		term	p-value	q-value	overlap_genes
Q04206	0.9487	0.8297	Yes	64.6098	RELA		Nucleus (GO:0005634)	6.24743e-36	8.55898e-34	[RB1, H2AX, ATF2, TOP2B, HSPB1, BRCA1, FOXM1, NR3C1, LMNB1, SUMO1, SIN3A, MYC, CHEK2, NBN, TP63, HELLS, ANXA1, ANXA2, PARP1, SIRT6, FOS, SIRT1, TERF2, YWHAZ, NCOR2, NCOR1, IRF7, PPARG, TP53, BLM, HDAC2, HDAC3, AHNAK, SATB1, HDAC1, ZC3HAV1, RELA, EGFR, FOXO1, WRN, TERT, PRDX1, LMNA, HSF1, E2F1, TP53BP1, PPARGC1A, MAPK3, ATF7IP, HSPA8, JUN, CREBBP, UBE2I, NIBAN2, CDKN2A, STAT1, STAT3, PTPN11, S100B…
Q00653	0.9405	0.7123	Yes	59.8889	NFKB2		Intracellular Membrane-Bounded Organelle (GO:0043231)	9.87801e-33	6.76644e-31	[RB1, H2AX, ATF2, TOP2B, HSPB1, BRCA1, FOXM1, NR3C1, LMNB1, SUMO1, SIN3A, MYC, CHEK2, NBN, TP63, HELLS, ANXA1, ANXA2, PARP1, SIRT6, FOS, SIRT1, TERF2, YWHAZ, NCOR2, NCOR1, IRF7, PPARG, SQSTM1, TP53, BLM, HDAC2, HDAC3, AHNAK, SATB1, HDAC1, ZC3HAV1, RELA, EGFR, FOXO1, WRN, TERT, PRDX1, LMNA, HSF1, E2F1, TP53BP1, PPARGC1A, MAPK3, ATF7IP, HSPA8, JUN, CREBBP, UBE2I, NIBAN2, CDKN2A, STAT1, STAT3, PTPN1…
Q01094	0.9179	0.9737	Yes	72.0824	E2F1		Intracellular Non-Membrane-Bounded Organelle (GO:0043232)	1.19737e-09	5.46799e-08	[TOP2B, BLM, ANXA2, PARP1, STAT1, HSPB1, SIRT6, BRCA1, FOXM1, SIRT1, PML, RELA, WRN, TERT, SUMO1, MYC, APEX1, MDM2, VIM, NBN, TP53, DBN1, MAPK3]
P05412	0.9176	0.7399	Yes	82.7795	JUN		Nuclear Lumen (GO:0031981)	6.66964e-09	2.28435e-07	[TOP2B, JUN, BLM, PARP1, STAT1, SIRT6, SIRT1, PML, RELA, WRN, RAD51, TERT, SUMO1, MYC, APEX1, MDM2, NBN, TP53]
Q7Z2W4	0.9	0.9589	Yes	51.1086	ZC3HAV1		Nucleolus (GO:0005730)	2.2044e-07	6.04006e-06	[TOP2B, BLM, PARP1, STAT1, SIRT6, SIRT1, PML, RELA, WRN, TERT, SUMO1, MYC, APEX1, MDM2, NBN, TP53]
P04150	0.8966	0.9785	Yes	54.4402	NR3C1		Focal Adhesion (GO:0005925)	7.72765e-06	0.000176448	[HSPA8, ANXA1, AHNAK, HSPB1, CTNNB1, VIM, EZR, YWHAZ, EGFR, MAPK3]
P16104	0.8954	0.0193	No	41.2587	H2AX		Cell-Substrate Junction (GO:0030055)	9.23729e-06	0.000180787	[HSPA8, ANXA1, AHNAK, HSPB1, CTNNB1, VIM, EZR, YWHAZ, EGFR, MAPK3]
P54132	0.8658	0.7947	Yes	58.5039	BLM		Cell-Cell Junction (GO:0005911)	5.18343e-05	0.000882036	[PAK1, ANXA1, NIBAN2, ANXA2, AHNAK, CTNNB1, EZR, FOXM1]
O14503	0.8634	0.7738	Yes	68.4466	BHLHE40		Heterochromatin (GO:0000792)	6.37306e-05	0.000882036	[HELLS, CDKN2A, SIRT6, SIRT1]
O60934	0.8605	0.9387	Yes	60.3448	NBN		Nuclear Membrane (GO:0031965)	6.43822e-05	0.000882036	[PAK1, SUMO1, LMNA, BCL2, SIRT1, EMD, LMNB1]
Q96ST3	0.851	0.9604	Yes	48.5467	SIN3A
Q02880	0.8149	0.4506	No	43.8499	TOP2B		FUZDROP < 0.6
P08670	0.7842	0.1781	No	82.8326	VIM
P20700	0.7772	0.334	No	85.8362	LMNB1		Table of top 10 significant p-values and q-values for GO Biological Process 2023
Q13153	0.7584	0.6683	Yes	50.2752	PAK1		term	p-value	q-value	overlap_genes
P15311	0.7511	0.0371	No	54.7782	EZR		Regulation Of Apoptotic Process (GO:0042981)	1.01289e-12	1.15165e-09	[HDAC2, NIBAN2, ANXA1, HDAC3, STAT1, HDAC1, YWHAZ, MTOR, EGFR, ERCC3, APEX1, BCL2, CDK1, FAS, CTNNB1]
P05067	0.7463	0.1598	No	47.5325	APP		Negative Regulation Of Apoptotic Process (GO:0043066)	2.46309e-12	1.26268e-09	[RB1, HDAC2, NIBAN2, ANXA1, HDAC3, HDAC1, YWHAZ, MTOR, EGFR, BCL2, CDK1, FAS, CTNNB1]
Q13526	0.7278	0.0152	No	87.1166	PIN1		Negative Regulation Of Programmed Cell Death (GO:0043069)	3.33161e-12	1.26268e-09	[HDAC2, NIBAN2, ANXA1, HDAC3, HDAC1, BCL2, CDK1, FAS, CTNNB1, YWHAZ, MTOR, EGFR]
P29590	0.7239	0.9151	Yes	53.0612	PML		Positive Regulation Of Multicellular Organismal Process (GO:0051240)	9.30952e-11	2.64623e-08	[HDAC2, NIBAN2, HDAC3, TERT, HDAC1, APEX1, CTNNB1, SIRT6, PTPN11, PPARG, MTOR]
P09874	0.6725	0.62	Yes	46.6469	PARP1		Negative Regulation Of DNA-templated Transcription (GO:0045892)	2.03433e-10	4.62606e-08	[RB1, HSPA8, HDAC2, NIBAN2, UBE2I, HDAC3, CDKN2A, STAT1, HDAC1, STAT3, SIRT6, YWHAZ, SUMO1, CTNNB1, PPARG]
P04792	0.6398	0.0151	No	57.561	HSPB1		Positive Regulation Of DNA-templated Transcription (GO:0045893)	2.72237e-10	5.15888e-08	[HDAC2, NIBAN2, HDAC3, ANXA2, STAT1, HDAC1, STAT3, MTOR, EGFR, CDK7, TERT, APEX1, CHEK2, CTNNB1, PPARG, MAPK3]
P19838	0.6284	0.8619	Yes	33.1612	NFKB1		Negative Regulation Of Nucleic Acid-Templated Transcription (GO:1903507)	5.30316e-10	8.61385e-08	[RB1, HSPA8, HDAC2, NIBAN2, UBE2I, HDAC3, SUMO1, CDKN2A, HDAC1, CTNNB1, PPARG]
O14746	0.5917	0.3325	No	30.477	TERT		DNA Damage Response (GO:0006974)	1.77372e-09	2.52089e-07	[WRN, RAD51, ERCC3, SUMO1, APEX1, CHEK2, BCL2, CDK1, MTOR, MAPK3]
P42345	0.5252	0.1459	No	19.6155	MTOR		Epidermal Cell Differentiation (GO:0009913)	5.56654e-08	6.94554e-06	[HDAC2, ANXA1, ERCC3, HDAC1, CTNNB1]
P10415	0.5215	0.0233	No	38.0753	BCL2		DNA Repair (GO:0006281)	6.10866e-08	6.94554e-06	[WRN, RAD51, ERCC3, SUMO1, APEX1, CHEK2, CDK1, SIRT6]
Q8N6T7	0.5117	0.0621	No	39.7183	SIRT6
Q9NRZ9	0.5096	0.1731	No	43.6754	HELLS		Table of top 10 significant p-values and q-values for GO Molecular Function 2023
O96017	0.505	0.7806	Yes	34.07	CHEK2		term	p-value	q-value	overlap_genes
P42771	0.4511	0.0113	No	44.8718	CDKN2A		Cadherin Binding (GO:0045296)	1.17332e-11	2.04157e-09	[HSPA8, NIBAN2, ANXA1, ANXA2, STAT1, PRDX1, CTNNB1, PTPN11, SLC3A2, YWHAZ, EGFR]
Q14191	0.4368	0.2455	No	36.0335	WRN		DNA-binding Transcription Factor Binding (GO:0140297)	8.83781e-11	7.68889e-09	[RB1, HDAC2, HDAC3, HDAC1, STAT3, BCL2, CTNNB1, PPARG, YWHAZ, MAPK3]
P08195	0.4312	0.4725	No	49.6825	SLC3A2		Transcription Coregulator Binding (GO:0001221)	6.53369e-10	3.78954e-08	[UBE2I, HDAC3, TERT, STAT1, HDAC1, CTNNB1, PPARG]
P27695	0.3923	0.028	No	38.0503	APEX1		Ubiquitin-Like Protein Ligase Binding (GO:0044389)	2.73851e-09	1.19125e-07	[RB1, HSPA8, SUMO1, STAT1, CHEK2, BCL2, CTNNB1, YWHAZ, EGFR]
P35222	0.3743	0.3979	No	30.3457	CTNNB1		RNA Polymerase II-specific DNA-binding Transcription Factor Binding (GO:0061629)	9.18892e-09	3.19774e-07	[HDAC2, HDAC3, CDKN2A, STAT1, HDAC1, STAT3, CTNNB1, PPARG]
P06400	0.3712	0.6764	Yes	41.9181	RB1		DNA Binding (GO:0003677)	2.97595e-08	8.63026e-07	[HDAC2, WRN, RAD51, ERCC3, TERT, STAT1, APEX1, STAT3, BCL2, SIRT6, PPARG, EGFR]
P42224	0.3572	0.1445	No	33.2	STAT1		Ubiquitin Protein Ligase Binding (GO:0031625)	3.52447e-08	8.76082e-07	[RB1, HSPA8, SUMO1, CHEK2, BCL2, CTNNB1, YWHAZ, EGFR]
Q06124	0.3358	0.6344	Yes	39.1231	PTPN11		Kinase Binding (GO:0019900)	1.50165e-07	3.10642e-06	[RB1, CDKN2A, CHEK2, STAT3, FAS, CTNNB1, PTPN11, YWHAZ, EGFR]
P37231	0.3241	0.0144	No	24.9505	PPARG		NF-kappaB Binding (GO:0051059)	1.60677e-07	3.10642e-06	[HDAC2, HDAC3, HDAC1, CDKN2A]
P11142	0.3211	0.5824	Yes	38.6997	HSPA8		Chromatin DNA Binding (GO:0031490)	4.91069e-07	8.54461e-06	[HDAC2, HDAC1, APEX1, STAT3, SIRT6]
P19447	0.313	0.1831	No	31.7136	ERCC3
Q96TA1	0.29	0.7506	Yes	34.8525	NIBAN2		Table of top 10 significant p-values and q-values for GO Cellular Component 2023
P00533	0.2841	0.1583	No	37.1901	EGFR		term	p-value	q-value	overlap_genes
P63279	0.251	0.0125	No	22.1519	UBE2I		Nucleus (GO:0005634)	5.1472e-17	4.94131e-15	[RB1, HDAC2, HDAC3, HDAC1, EGFR, WRN, TERT, SUMO1, CHEK2, PRDX1, MAPK3, HELLS, HSPA8, NIBAN2, UBE2I, ANXA1, ANXA2, CDKN2A, STAT1, STAT3, SIRT6, PTPN11, S100B, YWHAZ, MTOR, CDK7, RAD51, ERCC3, APEX1, BCL2, CDK1, CTNNB1, PPARG]
Q13547	0.2438	0.8624	Yes	34.4398	HDAC1		Intracellular Membrane-Bounded Organelle (GO:0043231)	4.65961e-15	2.23661e-13	[RB1, HDAC2, HDAC3, HDAC1, EGFR, WRN, TERT, SUMO1, CHEK2, PRDX1, MAPK3, HELLS, HSPA8, NIBAN2, UBE2I, ANXA1, ANXA2, CDKN2A, STAT1, STAT3, SIRT6, PTPN11, S100B, YWHAZ, MTOR, CDK7, RAD51, ERCC3, APEX1, BCL2, CDK1, CTNNB1, PPARG]
P27361	0.2346	0.0287	No	22.9551	MAPK3		Focal Adhesion (GO:0005925)	8.25563e-05	0.00200772	[HSPA8, ANXA1, CTNNB1, YWHAZ, EGFR, MAPK3]
Q06609	0.2256	0.0166	No	15.6342	RAD51		Cell-Substrate Junction (GO:0030055)	9.23885e-05	0.00200772	[HSPA8, ANXA1, CTNNB1, YWHAZ, EGFR, MAPK3]
P40763	0.2244	0.3139	No	32.3377	STAT3		Heterochromatin (GO:0000792)	0.000109753	0.00200772	[HELLS, CDKN2A, SIRT6]
P25445	0.222	0.6362	Yes	57.0149	FAS		Transcription Factor TFIIH Core Complex (GO:0000439)	0.000125483	0.00200772	[CDK7, ERCC3]
Q92769	0.2178	0.2059	No	36.6803	HDAC2		Adherens Junction (GO:0005912)	0.000183987	0.00229501	[NIBAN2, ANXA1, ANXA2, CTNNB1]
P63104	0.2169	0.0048	No	53.8776	YWHAZ		Transcription Factor TFIIH Holo Complex (GO:0005675)	0.000191251	0.00229501	[CDK7, ERCC3]
P04083	0.1801	0.0103	No	33.526	ANXA1		Basolateral Plasma Membrane (GO:0016323)	0.000303524	0.00323759	[ANXA2, CTNNB1, SLC3A2, EGFR]
O14949	0.1667	0.0145	No	28.0488	UQCRQ		Nuclear Lumen (GO:0031981)	0.000585805	0.00532825	[WRN, RAD51, TERT, SUMO1, STAT1, APEX1, SIRT6]
Q06830	0.164	0.0184	No	19.0955	PRDX1
P06493	0.1467	0.0056	No	12.1212	CDK1		FUZDROP > 0.6
O15379	0.1451	0.0057	No	14.7196	HDAC3		Table of top 10 significant p-values and q-values for GO Biological Process 2023
P50613	0.1416	0.0126	No	21.3873	CDK7		term	p-value	q-value	overlap_genes
P63165	0.1383	0.0199	No	62.3762	SUMO1		Negative Regulation Of DNA-templated Transcription (GO:0045892)	3.62461e-22	4.08856e-19	[ATF2, SATB1, BRCA1, FOXM1, NR3C1, RELA, FOXO1, SIN3A, MYC, HSF1, E2F1, TP63, ATF7IP, JUN, CREBBP, PARP1, SIRT1, PML, NFKB1, NCOR2, PER2, NCOR1, BHLHE40, IRF7, MDM2, EZR, TP53]
P07355	0.1352	0.0109	No	16.8142	ANXA2		Positive Regulation Of Transcription By RNA Polymerase II (GO:0045944)	1.81643e-20	1.02447e-17	[ATF2, APP, BRCA1, FOXM1, NR3C1, RELA, FOXO1, SIN3A, MYC, HSF1, E2F1, TP53BP1, PPARGC1A, TP63, JUN, CREBBP, PARP1, FOS, SIRT1, NFKB1, NFKB2, IRF7, PIN1, SQSTM1, TP53]
O43684	0.1308	0.0124	No	21.6463	BUB3		Regulation Of Transcription By RNA Polymerase II (GO:0006357)	3.60347e-20	1.3549e-17	[ATF2, APP, SATB1, BRCA1, FOXM1, NR3C1, RELA, FOXO1, SIN3A, MYC, HSF1, E2F1, TP53BP1, PPARGC1A, TP63, JUN, CREBBP, PARP1, FOS, SIRT1, NFKB1, NFKB2, NCOR2, PER2, NCOR1, BHLHE40, IRF7, MDM2, PIN1, EZR, SQSTM1, TP53]
P00325	0.1294	0.0918	No	9.6	ADH1B		Positive Regulation Of DNA-templated Transcription (GO:0045893)	5.44626e-20	1.53585e-17	[ATF2, APP, BLM, BRCA1, FOXM1, NR3C1, RELA, FOXO1, SIN3A, MYC, HSF1, E2F1, TP53BP1, PPARGC1A, TP63, ATF7IP, JUN, CREBBP, PARP1, FOS, SIRT1, NFKB1, NFKB2, IRF7, PIN1, SQSTM1, TP53]
P04271	0.1158	0.0118	No	63.0435	S100B		Regulation Of DNA-templated Transcription (GO:0006355)	1.14255e-19	2.5776e-17	[ATF2, BLM, SATB1, BRCA1, FOXM1, NR3C1, RELA, FOXO1, SIN3A, MYC, HSF1, E2F1, TP53BP1, PPARGC1A, TP63, ATF7IP, JUN, CREBBP, PARP1, FOS, SIRT1, PML, NFKB1, NFKB2, NCOR2, PER2, NCOR1, BHLHE40, IRF7, MDM2, TP53]
							Negative Regulation Of Nucleic Acid-Templated Transcription (GO:1903507)	6.90743e-19	1.2986e-16	[ATF7IP, JUN, PARP1, BRCA1, FOXM1, NR3C1, SIRT1, PML, RELA, FOXO1, NCOR2, PER2, NCOR1, SIN3A, BHLHE40, E2F1, MDM2, TP53, TP63]
							Negative Regulation Of Transcription By RNA Polymerase II (GO:0000122)	1.4923e-18	2.40474e-16	[ATF2, JUN, CREBBP, PARP1, SATB1, FOXM1, NR3C1, SIRT1, RELA, NFKB1, NCOR2, PER2, NCOR1, SIN3A, MYC, BHLHE40, HSF1, IRF7, E2F1, MDM2, EZR, TP53]
							Positive Regulation Of Nucleic Acid-Templated Transcription (GO:1903508)	1.20416e-14	1.69786e-12	[ATF7IP, JUN, CREBBP, BLM, BRCA1, FOS, FOXM1, RELA, FOXO1, NFKB1, MYC, IRF7, E2F1, TP53BP1, TP53, PPARGC1A, TP63]
							Regulation Of Gene Expression (GO:0010468)	6.8688e-14	8.6089e-12	[ATF7IP, ATF2, APP, CREBBP, AHNAK, BRCA1, NR3C1, SIRT1, TERF2, PML, RELA, NFKB1, NFKB2, MYC, BHLHE40, E2F1, MDM2, PIN1, EZR, TP53, PPARGC1A]
							DNA Damage Response (GO:0006974)	3.66151e-13	4.13018e-11	[H2AX, ATF2, BLM, PARP1, BRCA1, SIRT1, PML, FOXO1, PAK1, MYC, IRF7, E2F1, TP53BP1, TP53]
							Table of top 10 significant p-values and q-values for GO Molecular Function 2023
							term	p-value	q-value	overlap_genes
							DNA-binding Transcription Factor Binding (GO:0140297)	1.37498e-19	1.78748e-17	[ATF2, JUN, CREBBP, PARP1, HSPB1, FOS, SIRT1, RELA, NCOR1, SIN3A, MYC, BHLHE40, E2F1, NBN, TP53BP1, TP53, PPARGC1A]
							RNA Polymerase II-specific DNA-binding Transcription Factor Binding (GO:0061629)	2.73281e-16	1.77633e-14	[ATF2, JUN, CREBBP, PARP1, HSPB1, FOS, SIRT1, RELA, NCOR1, SIN3A, BHLHE40, TP53BP1, TP53, PPARGC1A]
							Transcription Cis-Regulatory Region Binding (GO:0000976)	3.53059e-13	1.52992e-11	[ATF2, JUN, SATB1, BRCA1, FOS, FOXM1, NR3C1, RELA, NFKB1, PER2, NCOR1, MYC, HSF1, E2F1, TP53]
							DNA Binding (GO:0003677)	7.92173e-13	2.57456e-11	[H2AX, APP, JUN, CREBBP, BLM, PARP1, SATB1, BRCA1, RELA, FOXO1, MYC, HSF1, IRF7, E2F1, NBN, TP53, PPARGC1A, TP63]
							Sequence-Specific Double-Stranded DNA Binding (GO:1990837)	1.20985e-10	3.14562e-09	[ATF2, JUN, BRCA1, FOS, NR3C1, RELA, NFKB1, NFKB2, PER2, NCOR1, BHLHE40, HSF1, IRF7, E2F1, TP53]
							DNA-binding Transcription Activator Activity, RNA Polymerase II-specific (GO:0001228)	7.70325e-10	1.66904e-08	[ATF2, JUN, MYC, HSF1, FOS, NR3C1, TP53, RELA, FOXO1, NFKB1, NFKB2]
							RNA Polymerase II Transcription Regulatory Region Sequence-Specific DNA Binding (GO:0000977)	3.07716e-09	5.71473e-08	[ATF2, JUN, SATB1, FOS, FOXM1, NR3C1, RELA, FOXO1, NFKB1, NFKB2, MYC, BHLHE40, HSF1, IRF7, E2F1, TP53, TP63]
							Transcription Regulatory Region Nucleic Acid Binding (GO:0001067)	3.97057e-09	6.45217e-08	[PER2, JUN, NCOR1, HSF1, BRCA1, FOS, TP53, RELA, NFKB1]
							Cis-Regulatory Region Sequence-Specific DNA Binding (GO:0000987)	5.12814e-09	7.40732e-08	[ATF2, JUN, SATB1, FOS, NR3C1, RELA, FOXO1, NFKB1, NFKB2, MYC, BHLHE40, HSF1, IRF7, E2F1, TP53, TP63]
							RNA Polymerase II Cis-Regulatory Region Sequence-Specific DNA Binding (GO:0000978)	6.97832e-09	9.07182e-08	[ATF2, JUN, SATB1, FOS, NR3C1, RELA, FOXO1, NFKB1, NFKB2, MYC, BHLHE40, HSF1, IRF7, E2F1, TP53, TP63]
							Table of top 10 significant p-values and q-values for GO Cellular Component 2023
							term	p-value	q-value	overlap_genes
							Nucleus (GO:0005634)	3.56065e-20	3.34701e-18	[H2AX, ATF2, TOP2B, BLM, AHNAK, SATB1, HSPB1, ZC3HAV1, BRCA1, FOXM1, NR3C1, RELA, FOXO1, LMNB1, SIN3A, MYC, LMNA, HSF1, E2F1, NBN, TP53BP1, PPARGC1A, TP63, ATF7IP, JUN, CREBBP, PARP1, FOS, SIRT1, TERF2, PML, NFKB1, NFKB2, NCOR2, PER2, HNRNPM, NCOR1, BHLHE40, IRF7, MDM2, PIN1, TP53]
							Intracellular Membrane-Bounded Organelle (GO:0043231)	6.56348e-19	3.08484e-17	[H2AX, ATF2, TOP2B, BLM, AHNAK, SATB1, HSPB1, ZC3HAV1, BRCA1, FOXM1, NR3C1, RELA, FOXO1, LMNB1, SIN3A, MYC, LMNA, HSF1, E2F1, NBN, TP53BP1, PPARGC1A, TP63, ATF7IP, JUN, CREBBP, PARP1, FOS, SIRT1, TERF2, PML, NFKB1, NFKB2, NCOR2, PER2, HNRNPM, NCOR1, BHLHE40, IRF7, MDM2, PIN1, SQSTM1, TP53]
							Intracellular Non-Membrane-Bounded Organelle (GO:0043232)	1.25535e-07	3.93344e-06	[TOP2B, BLM, PARP1, HSPB1, BRCA1, FOXM1, SIRT1, PML, RELA, MYC, MDM2, VIM, NBN, TP53, DBN1]
							Nuclear Lumen (GO:0031981)	2.74796e-06	6.45771e-05	[TOP2B, JUN, BLM, PARP1, MYC, MDM2, NBN, SIRT1, TP53, PML, RELA]
							Nucleolus (GO:0005730)	1.73331e-05	0.000325863	[TOP2B, BLM, PARP1, MYC, MDM2, NBN, SIRT1, TP53, PML, RELA]
							Nuclear Membrane (GO:0031965)	0.000251926	0.00394684	[PAK1, LMNA, SIRT1, EMD, LMNB1]
							Nuclear Inner Membrane (GO:0005637)	0.00271926	0.0365157	[EMD, SIRT1]
							Cytoskeleton (GO:0005856)	0.00365302	0.0429229	[AHNAK, HSPB1, VIM, EZR, FOXM1, DBN1]
							Euchromatin (GO:0000791)	0.00541877	0.056149	[JUN, SIRT1]
							Cell-Cell Contact Zone (GO:0044291)	0.00616259	0.056149	[PAK1, AHNAK]

## Sheet: 121+56+32_
121+56+32 common elements in "PML_BIOGRID", "CellAge_2024-08" and "GenAge_2024-08":							Biological process --> Molecular functions --> Cellular component
Uniprot ID	FuzDrop_score	PSP_score	PSP_Yes-No	VS2L	gene		ALL
O75376	1	0.9814	Yes	89.5082	NCOR1		Table of top 10 significant p-values and q-values for GO Biological Process 2023
Q09666	1	0.9407	Yes	97.2326	AHNAK		term	p-value	q-value	overlap_genes
Q92793	1	0.9777	Yes	76.5766	CREBBP		Negative Regulation Of DNA-templated Transcription (GO:0045892)	2.47609e-38	5.66281e-35	[RB1, ATF2, TCERG1, SPI1, EHMT2, HNRNPU, BRCA1, FOXM1, NR3C1, KAT5, SUMO1, TRIM28, SIN3A, MYC, MAGEA2, TP63, MORC3, PARP1, SIRT6, MITF, SIRT1, YWHAZ, RUNX1, NCOR2, ILF3, SFPQ, NCOR1, MAF, IRF7, PPARG, EZR, TP53, YAP1, PRKN, HDAC2, HDAC3, SATB1, HDAC1, UHRF1, SRF, RELA, FOXO1, MTDH, IFI16, HSF1, NACC1, E2F1, ZNF148, SMAD2, ATF7IP, HSPA8, CREBBP, JUN, UBE2I, NIBAN2, SMAD3, CDKN2A, STAT1, STAT3, PML…
Q9Y618	1	0.2036	No	87.3111	NCOR2		Positive Regulation Of DNA-templated Transcription (GO:0045893)	8.41657e-35	9.62435e-32	[ATF2, APP, TCERG1, SPI1, HNRNPU, BRCA1, PARK7, FOXM1, NR3C1, KAT5, TRIM28, SIN3A, MYC, CHEK2, WDR5, TP63, ANXA2, PARP1, ATRX, MITF, FOS, SIRT1, RUNX1, SENP1, ILF3, SFPQ, IRF7, PPARG, TP53, SQSTM1, YAP1, PRKN, BLM, HDAC2, HDAC3, HDAC1, UHRF1, SRF, RELA, EGFR, FOXO1, IFI16, TERT, HSF1, E2F1, E2F3, TP53BP1, PPARGC1A, BRD4, MAPK3, SMAD2, ATF7IP, CREBBP, JUN, NPM1, NIBAN2, SMAD3, NEK4, STAT1, STAT3, …
P08047	1	0.9946	Yes	79.2357	SP1		Positive Regulation Of Transcription By RNA Polymerase II (GO:0045944)	8.45501e-34	6.44554e-31	[ATF2, APP, MDC1, TCERG1, SPI1, HNRNPU, BRCA1, PARK7, FOXM1, NR3C1, KAT5, SIN3A, MYC, TP63, ANXA2, PARP1, ATRX, MITF, FOS, SIRT1, RUNX1, SENP1, SFPQ, IRF7, PPARG, TP53, SQSTM1, YAP1, PRKN, HDAC2, HDAC3, HDAC1, UHRF1, SRF, RELA, EGFR, FOXO1, IFI16, HSF1, E2F1, E2F3, TP53BP1, PPARGC1A, BRD4, MAPK3, SMAD2, CREBBP, JUN, NPM1, SMAD3, STAT1, STAT3, NFKB1, TBX3, SMARCA4, HIPK2, NFKB2, MAVS, CDK7, APEX1,…
Q12888	1	0.8742	Yes	84.3306	TP53BP1		Regulation Of Transcription By RNA Polymerase II (GO:0006357)	6.25244e-33	3.57483e-30	[RB1, ATF2, APP, TCERG1, SPI1, EHMT2, HNRNPU, BRCA1, PARK7, FOXM1, NR3C1, KAT5, SIN3A, MYC, WDR5, MAGEA2, TP63, MORC3, ANXA2, PARP1, ATRX, SIRT6, MITF, FOS, SAFB, SIRT1, YWHAZ, RUNX1, SENP1, NCOR2, SFPQ, NCOR1, MAF, IRF7, PPARG, EZR, TP53, SQSTM1, YAP1, PRKN, HDAC2, HDAC3, SATB1, HDAC1, UHRF1, SRF, RELA, EGFR, FOXO1, MTDH, HIRA, IFI16, HSF1, NACC1, E2F1, E2F3, TP53BP1, ZNF148, PPARGC1A, BRD4, MAP…
Q6VMQ6	0.9999	0.9843	Yes	89.8425	ATF7IP		Negative Regulation Of Transcription By RNA Polymerase II (GO:0000122)	7.51465e-31	3.4372e-28	[RB1, ATF2, TCERG1, SPI1, EHMT2, HNRNPU, FOXM1, NR3C1, KAT5, SIN3A, MYC, MAGEA2, MORC3, PARP1, SIRT6, MITF, SIRT1, YWHAZ, RUNX1, NCOR2, SFPQ, NCOR1, MAF, IRF7, PPARG, EZR, TP53, YAP1, PRKN, HDAC2, HDAC3, SATB1, HDAC1, UHRF1, RELA, MTDH, IFI16, HSF1, E2F1, ZNF148, CREBBP, JUN, UBE2I, SMAD3, STAT1, STAT3, NFKB1, TBX3, SMARCA4, TBX2, PER2, BCL6, BHLHE40, MDM2, EZH2]
P11831	0.9998	0.9935	Yes	87.0079	SRF		Negative Regulation Of Nucleic Acid-Templated Transcription (GO:1903507)	8.22506e-30	3.13512e-27	[RB1, HDAC2, SPI1, HDAC3, HDAC1, BRCA1, FOXM1, NR3C1, RELA, FOXO1, IFI16, KAT5, SUMO1, TRIM28, SIN3A, NACC1, E2F1, ZNF148, TP63, SMAD2, ATF7IP, HSPA8, JUN, UBE2I, NIBAN2, PARP1, CDKN2A, SIRT1, PML, TBX3, SMARCA4, TBX2, NCOR2, PER2, ILF3, SFPQ, NCOR1, BCL6, BHLHE40, MDM2, CTNNB1, PPARG, TP53, EZH2]
Q12906	0.9998	0.9872	Yes	70.1342	ILF3		Regulation Of DNA-templated Transcription (GO:0006355)	1.92863e-27	6.30112e-25	[RB1, ATF2, LIN54, SPI1, BRCA1, FOXM1, NR3C1, KAT5, SUMO1, TRIM28, SIN3A, MYC, CHEK2, WDR5, TP63, TRIM22, PARP1, ATRX, MITF, FOS, SAFB, SIRT1, RUNX1, NCOR2, ILF3, SFPQ, NCOR1, MAF, IRF7, PPARG, TP53, YAP1, BLM, HDAC2, HDAC3, SATB1, HDAC1, RELA, EGFR, FOXO1, MTDH, HIRA, IFI16, HSF1, NACC1, E2F1, E2F3, TP53BP1, ZNF148, PPARGC1A, BRD4, SMAD2, ATF7IP, HSPA8, CREBBP, JUN, NPM1, UBE2I, NIBAN2, SMAD3, N…
O15055	0.9997	0.9814	Yes	68.3665	PER2		DNA Damage Response (GO:0006974)	2.9493e-27	8.43131e-25	[H2AX, YAP1, ATF2, BLM, XIAP, MCM10, BRCA1, PARK7, FOXO1, WRN, PAK1, KAT5, SUMO1, TRIM28, MYC, CHEK2, E2F1, TP53BP1, TOPBP1, MAPK3, NPM1, RFC4, PARP1, NEK4, ATRX, MASTL, SIRT1, PML, MTOR, RBX1, RAD51, BCL6, ERCC3, APEX1, BCL2, CDK1, IRF7, TP53, ASF1A]
P52272	0.9997	0.8675	Yes	76.3014	HNRNPM		Positive Regulation Of Nucleic Acid-Templated Transcription (GO:1903508)	2.90419e-22	7.37987e-20	[YAP1, BLM, HDAC2, HDAC1, BRCA1, FOXM1, RELA, EGFR, FOXO1, KAT5, TRIM28, MYC, CHEK2, E2F1, WDR5, TP53BP1, PPARGC1A, TP63, BRD4, SMAD2, ATF7IP, CREBBP, JUN, NPM1, NIBAN2, SMAD3, NEK4, STAT1, STAT3, MITF, FOS, NFKB1, RUNX1, SMARCA4, HIPK2, ILF3, IRF7, CTNNB1, PPARG, TP53]
Q7Z434	0.9996	0.5802	Yes	79.2593	MAVS		Regulation Of Apoptotic Process (GO:0042981)	3.66615e-21	8.3845e-19	[PRKN, HDAC2, HDAC3, HDAC1, KIF14, XIAP, HSPB1, PARK7, RELA, EGFR, FOXO1, RTN4, MTDH, PYCARD, KAT5, TCTN3, MYC, E2F1, ECT2, PAK2, JUN, NPM1, ANXA1, NIBAN2, HSPA5, STAT1, SIAH1, SIRT1, YWHAZ, NFKB1, MTOR, TBX3, BCL6, ERCC3, APEX1, MDM2, NF1, BCL2, CDK1, CTNNB1, FAS, TP53, SQSTM1]
Q12778	0.9996	0.9965	Yes	86.5649	FOXO1
O60885	0.9995	0.9983	Yes	86.931	BRD4		Table of top 10 significant p-values and q-values for GO Molecular Function 2023
P31942	0.9995	0.9924	Yes	63.2948	HNRNPH3		term	p-value	q-value	overlap_genes
Q15424	0.9995	0.9642	Yes	94.8634	SAFB		DNA-binding Transcription Factor Binding (GO:0140297)	5.57612e-39	1.81224e-36	[RB1, YAP1, ATF2, TCERG1, HDAC2, SPI1, HDAC3, HDAC1, SRF, HSPB1, PARK7, RELA, MTDH, HIRA, KAT5, SIN3A, MYC, E2F1, MAGEA2, TP53BP1, NBN, PPARGC1A, EIF4E, MAPK3, SMAD2, CREBBP, JUN, NPM1, SMAD3, PARP1, STAT3, FOS, SIRT1, YWHAZ, TBX3, HIPK2, RBX1, NCOR1, BCL6, BHLHE40, BCL2, CTNNB1, PPARG, TP53]
Q99856	0.9995	0.8971	Yes	85.4975	ARID3A		RNA Polymerase II-specific DNA-binding Transcription Factor Binding (GO:0061629)	6.9091e-27	1.07589e-24	[ATF2, TCERG1, HDAC2, SPI1, HDAC3, HDAC1, HSPB1, RELA, MTDH, HIRA, SIN3A, TP53BP1, PPARGC1A, CREBBP, JUN, NPM1, SMAD3, PARP1, CDKN2A, STAT1, STAT3, FOS, SIRT1, TBX3, SMARCA4, HIPK2, RBX1, NCOR1, BHLHE40, CTNNB1, PPARG, TP53]
O43670	0.9993	0.9902	Yes	85.3556	ZNF207		DNA Binding (GO:0003677)	9.9313e-27	1.07589e-24	[H2AX, APP, SPI1, HNRNPU, MCM10, BRCA1, PARK7, TRIM28, MYC, NBN, TP63, MORC3, PARP1, ATRX, SIRT6, SAFB, ILF3, SFPQ, IRF7, PPARG, TP53, BLM, HDAC2, SATB1, RELA, EGFR, FOXO1, WRN, IFI16, TERT, HSF1, E2F1, E2F3, ZNF148, PPARGC1A, SUZ12, SMAD2, CREBBP, JUN, SMAD3, STAT1, STAT3, ARID3A, TBX3, SMARCA4, TBX2, RAD51, BCL6, ERCC3, FUBP1, APEX1, BCL2, EZH2]
Q14676	0.9992	0.9011	Yes	86.405	MDC1		Ubiquitin-Like Protein Ligase Binding (GO:0044389)	9.29861e-25	7.55512e-23	[RB1, PRKN, RPL5, HSP90AB1, RPL11, BRCA1, RELA, EGFR, FOXO1, RTN4, MAP1LC3B, SUMO1, TRIM28, CHEK2, SUMO3, SUMO2, MAGEA2, PPARGC1A, SMAD2, HSPA8, JUN, SMAD3, HSPA5, STAT1, YWHAZ, PML, RBX1, MDM2, BCL2, CTNNB1, TP53, SQSTM1, RIGI]
O60271	0.999	0.2142	No	65.9349	SPAG9		Ubiquitin Protein Ligase Binding (GO:0031625)	2.56462e-23	1.667e-21	[RB1, PRKN, RPL5, HSP90AB1, RPL11, BRCA1, RELA, EGFR, FOXO1, RTN4, MAP1LC3B, SUMO1, TRIM28, CHEK2, SUMO2, MAGEA2, PPARGC1A, SMAD2, HSPA8, JUN, SMAD3, HSPA5, YWHAZ, PML, RBX1, MDM2, BCL2, CTNNB1, TP53, SQSTM1, RIGI]
P23246	0.999	0.9964	Yes	79.7737	SFPQ		Transcription Coregulator Binding (GO:0001221)	1.25914e-17	6.82036e-16	[SUZ12, CREBBP, SMAD3, UBE2I, HDAC3, HDAC1, STAT1, EHMT2, FOS, RELA, SMARCA4, PER2, TERT, BCL6, MYC, CTNNB1, PPARG, EZH2]
Q9UHB6	0.999	0.9749	Yes	91.8314	LIMA1		RNA Binding (GO:0003723)	2.51477e-17	1.16757e-15	[RPL5, TCERG1, HSP90AB1, HNRNPU, HSPB1, HNRNPR, BRCA1, PARK7, SYNCRIP, SUMO1, TRIM28, SUMO2, DHX15, ZNF207, ANXA2, PARP1, PRMT1, SIRT6, SAFB, YWHAZ, ILF3, SFPQ, MRTO4, HNRNPH3, EZR, ALDOA, HDAC2, AHNAK, SRF, RPL11, SLC3A2, ZC3HAV1, RTN4, MTDH, FXR1, IFI16, TERT, EXOSC9, PRDX1, PPARGC1A, EIF4E, HSPA8, JUN, NPM1, UBE2I, CDKN2A, STAT3, HNRNPM, SNRNP40, FUBP1, APEX1, VIM, EIF4G2, RIGI]
P38398	0.999	0.9463	Yes	80.0859	BRCA1		Transcription Cis-Regulatory Region Binding (GO:0000976)	4.01229e-17	1.62999e-15	[RB1, YAP1, ATF2, SPI1, SATB1, HDAC1, UHRF1, BRCA1, PARK7, FOXM1, NR3C1, RELA, MYC, HSF1, E2F1, E2F3, BRD4, SMAD2, JUN, NPM1, SMAD3, STAT1, STAT3, FOS, NFKB1, RUNX1, PER2, RBL2, SFPQ, NCOR1, PPARG, TP53]
P46100	0.9989	0.9671	Yes	72.0305	ATRX		Cadherin Binding (GO:0045296)	5.12472e-17	1.85059e-15	[HSP90AB1, AHNAK, SLC3A2, ZC3HAV1, PARK7, EGFR, RTN4, LIMA1, CALD1, PRDX1, EMD, PAK2, TMPO, HSPA8, ANXA1, NIBAN2, ANXA2, HSPA5, STAT1, PTPN11, YWHAZ, ANLN, CTNNB1, EZR, ALDOA, DBN1, EIF4G2]
Q9NYZ3	0.9984	0.951	Yes	93.3694	GTSE1		Kinase Binding (GO:0019900)	5.85598e-14	1.90319e-12	[RB1, PRKN, ATF2, HSP90AB1, KIF14, HSPB1, PARK7, FOXM1, NR3C1, RELA, EGFR, AURKA, CHEK2, HSF1, PAK2, TRIM22, NPM1, SMAD3, PARP1, CDKN2A, STAT3, PTPN11, YWHAZ, MAVS, CTNNB1, FAS, KIF20A, SQSTM1]
Q2M2I8	0.9983	0.9983	Yes	72.6327	AAK1
Q86UE4	0.9979	0.988	Yes	90.378	MTDH		Table of top 10 significant p-values and q-values for GO Cellular Component 2023
Q9H425	0.9979	0.4455	No	95.7187	C1orf198		term	p-value	q-value	overlap_genes
Q00987	0.9977	0.6062	Yes	70.4684	MDM2		Nucleus (GO:0005634)	1.15297e-64	2.28288e-62	[RB1, ATF2, MDC1, JPT1, RPL5, TCERG1, SPI1, EHMT2, CCNF, HNRNPU, HNRNPR, PARK7, NR3C1, PYCARD, KAT5, TRIM28, MYC, CHEK2, ZNF207, MAGEA2, NBN, TP63, TRIM22, TMPO, MORC3, CSNK2A1, MITF, KNL1, RUNX1, RBX1, PRPF4, ILF3, MAF, FANCD2, KIF20A, TP53, ASF1A, BLM, ZC3HAV1, FOXO1, MTDH, FXR1, TERT, PRDX1, NACC1, TP53BP1, ECT2, PPARGC1A, SMAD2, HSPA8, CREBBP, JUN, UBE2I, NIBAN2, SMAD3, HSPA5, SIAH1, NFKB1, S…
Q01196	0.9976	0.6741	Yes	76.1589	RUNX1		Intracellular Membrane-Bounded Organelle (GO:0043231)	1.91626e-58	1.8971e-56	[RB1, ATF2, MDC1, JPT1, RPL5, TCERG1, SPI1, EHMT2, CCNF, HNRNPU, HNRNPR, PARK7, NR3C1, PYCARD, KAT5, TRIM28, MYC, CHEK2, ZNF207, MAGEA2, NBN, TP63, TRIM22, TMPO, MORC3, CSNK2A1, MITF, KNL1, RUNX1, RBX1, PRPF4, ILF3, MAF, FANCD2, KIF20A, TP53, SQSTM1, ASF1A, BLM, ZC3HAV1, FOXO1, MTDH, FXR1, TERT, PRDX1, NACC1, TP53BP1, ECT2, PPARGC1A, RAB11FIP5, SMAD2, HSPA8, CREBBP, JUN, UBE2I, NIBAN2, SMAD3, HSP…
O75444	0.9974	0.9764	Yes	82.5737	MAF		Intracellular Non-Membrane-Bounded Organelle (GO:0043232)	4.8124e-19	3.17618e-17	[MDC1, JPT1, RPL5, TOP2B, HSPB1, HNRNPR, MCM10, BRCA1, FOXM1, PYCARD, KAT5, SUMO1, MYC, ZNF207, NBN, TOPBP1, ANXA2, PARP1, SIRT6, SIRT1, RBL2, ILF3, FANCD2, MRTO4, KIF20A, TP53, DBN1, MAD1L1, BLM, RPL11, HMMR, RELA, AURKA, FXR1, DSN1, WRN, IFI16, TERT, CALD1, EXOSC9, EPB41L2, MAPK1, MAPK3, SUZ12, NPM1, STAT1, PML, SMARCA4, BCL6, APEX1, MDM2, VIM]
Q9NQW6	0.9974	0.8489	Yes	77.3132	ANLN		Nuclear Lumen (GO:0031981)	2.83607e-16	1.40386e-14	[JPT1, RPL5, TOP2B, BLM, RPL11, HNRNPU, HNRNPR, MCM10, RELA, FXR1, PYCARD, DSN1, WRN, IFI16, KAT5, TERT, SUMO1, MYC, EXOSC9, ZNF207, NBN, SUZ12, JUN, NPM1, PARP1, STAT1, SIRT6, SIRT1, PML, SMARCA4, RBL2, ILF3, RAD51, BCL6, FANCD2, APEX1, MRTO4, MDM2, TP53]
P46937	0.9972	0.9758	Yes	82.9365	YAP1		Nucleolus (GO:0005730)	3.70944e-14	1.46894e-12	[JPT1, RPL5, TOP2B, BLM, RPL11, HNRNPR, MCM10, RELA, FXR1, PYCARD, DSN1, WRN, IFI16, KAT5, TERT, SUMO1, MYC, EXOSC9, ZNF207, NBN, SUZ12, NPM1, PARP1, STAT1, SIRT6, SIRT1, PML, SMARCA4, RBL2, ILF3, BCL6, FANCD2, APEX1, MRTO4, MDM2, TP53]
Q13207	0.9968	0.829	Yes	78.2303	TBX2		Focal Adhesion (GO:0005925)	4.79613e-09	1.58272e-07	[MDC1, RPL5, HSPA8, NPM1, ANXA1, AHNAK, HSPA5, MCAM, HSPB1, YWHAZ, EGFR, SENP1, LIMA1, EPB41L2, CTNNB1, MAPK1, VIM, FLNC, EZR, MAPK3]
P15336	0.9968	0.9176	Yes	81.3861	ATF2		Cell-Substrate Junction (GO:0030055)	6.78215e-09	1.91838e-07	[MDC1, RPL5, HSPA8, NPM1, ANXA1, AHNAK, HSPA5, MCAM, HSPB1, YWHAZ, EGFR, SENP1, LIMA1, EPB41L2, CTNNB1, MAPK1, VIM, FLNC, EZR, MAPK3]
P01100	0.9968	0.5959	Yes	83.4211	FOS		Chromosome (GO:0005694)	1.26883e-06	3.01179e-05	[RBL2, MDC1, BLM, JUN, WRN, RAD51, FANCD2, EXOSC9, HNRNPU, BRCA1, TOPBP1]
Q05682	0.9967	0.4162	No	100	CALD1		Cytoskeleton (GO:0005856)	1.36899e-06	3.01179e-05	[AHNAK, HSPB1, HMMR, FOXM1, AURKA, ANLN, LIMA1, ILF3, KIF18A, CALD1, EPB41L2, APEX1, MAPK1, VIM, TOPBP1, EZR, ALDOA, GTSE1, DBN1, RIGI, MAPK3]
Q15054	0.9966	0.9953	Yes	74.8927	POLD3		Mitotic Spindle (GO:0072686)	2.67339e-06	5.29332e-05	[KIF18A, NCOR1, HDAC3, CDK1, WDR5, HNRNPU, MAPK1, ECT2, MAD1L1, AURKA]
Q96AE4	0.9962	0.9922	Yes	84.472	FUBP1
Q9UK76	0.9953	0.9875	Yes	100	JPT1		FUZDROP < 0.6
Q13263	0.9946	0.9829	Yes	63.1138	TRIM28
O14776	0.9945	0.9782	Yes	81.9672	TCERG1		Table of top 10 significant p-values and q-values for GO Biological Process 2023
Q9UBK2	0.9944	0.9241	Yes	87.218	PPARGC1A		term	p-value	q-value	overlap_genes
Q16643	0.9941	0.9309	Yes	80.8937	DBN1		Regulation Of Apoptotic Process (GO:0042981)	2.71216e-14	4.40455e-11	[PRKN, HDAC2, ANXA1, NIBAN2, HDAC3, HSPA5, STAT1, HDAC1, SIAH1, XIAP, PARK7, YWHAZ, EGFR, MTOR, PYCARD, ERCC3, KAT5, TCTN3, APEX1, BCL2, CDK1, FAS, CTNNB1]
Q8WUI4	0.9939	0.9035	Yes	67.2269	HDAC7		Negative Regulation Of Apoptotic Process (GO:0043066)	2.80331e-12	2.27629e-09	[RB1, PRKN, HDAC2, ANXA1, NIBAN2, HDAC3, HSPA5, CSNK2A1, HDAC1, XIAP, PARK7, YWHAZ, EGFR, MTOR, BCL2, CDK1, FAS, CTNNB1]
Q96EB6	0.9932	0.9322	Yes	53.5475	SIRT1		DNA Damage Response (GO:0006974)	1.0281e-11	5.56544e-09	[RFC4, XIAP, PARK7, MTOR, RBX1, WRN, RAD51, ERCC3, KAT5, SUMO1, CHEK2, APEX1, BCL2, CDK1, ASF1A, MAPK3]
Q00839	0.9928	0.9934	Yes	61.9394	HNRNPU		Negative Regulation Of DNA-templated Transcription (GO:0045892)	3.92021e-10	1.5916e-07	[RB1, PRKN, SMAD2, HSPA8, MORC3, HDAC2, UBE2I, NIBAN2, SMAD3, HDAC3, CDKN2A, STAT1, HDAC1, STAT3, SIRT6, YWHAZ, KAT5, SUMO1, MAGEA2, CTNNB1, PPARG, EZH2]
P51532	0.9914	0.9178	Yes	64.0559	SMARCA4		Negative Regulation Of Programmed Cell Death (GO:0043069)	1.172e-09	3.80667e-07	[HDAC2, ANXA1, NIBAN2, HDAC3, HSPA5, HDAC1, XIAP, YWHAZ, EGFR, MTOR, BCL2, CDK1, FAS, CTNNB1]
Q9BXF6	0.9909	0.9783	Yes	81.317	RAB11FIP5	?	Positive Regulation Of Multicellular Organismal Process (GO:0051240)	1.43371e-09	3.88056e-07	[SMAD2, HDAC2, NIBAN2, SMAD3, HDAC3, HDAC1, SIRT6, PTPN11, MTOR, TERT, APEX1, CTNNB1, PPARG, EZH2]
Q9NQC3	0.9898	0.5519	Yes	84.2282	RTN4	?	Positive Regulation Of DNA-templated Transcription (GO:0045893)	2.55101e-09	5.91834e-07	[PRKN, SMAD2, HDAC2, NIBAN2, SMAD3, HDAC3, ANXA2, STAT1, HDAC1, STAT3, PARK7, EGFR, MTOR, CDK7, TERT, KAT5, CHEK2, APEX1, WDR5, CTNNB1, PPARG, RIGI, MAPK3]
Q08050	0.9888	0.9826	Yes	81.1271	FOXM1		Cellular Response To Starvation (GO:0009267)	4.40117e-09	8.84805e-07	[HSPA8, MAP1LC3B, WRN, HSPA5, KAT5, FAS, MAPK1, MTOR, MAPK3]
Q00613	0.9884	0.9883	Yes	72.9679	HSF1		DNA Metabolic Process (GO:0006259)	4.90348e-09	8.84805e-07	[WRN, RFC4, RAD51, TERT, ERCC3, SUMO1, RMI1, APEX1, CDK2, CDK1, PARK7, ASF1A]
P42166	0.9877	0.9912	Yes	66.5706	TMPO		DNA Repair (GO:0006281)	5.50749e-09	8.94416e-07	[WRN, RFC4, RAD51, ERCC3, KAT5, SUMO1, CHEK2, APEX1, CDK1, SIRT6, PARK7, ASF1A]
Q15554	0.9876	0.9696	Yes	62.9151	TERF2
Q15022	0.9857	0.9975	Yes	67.1177	SUZ12		Table of top 10 significant p-values and q-values for GO Molecular Function 2023
P50402	0.9851	0.8758	Yes	77.9528	EMD		term	p-value	q-value	overlap_genes
P04637	0.9848	0.94	Yes	68.1934	TP53		Ubiquitin-Like Protein Ligase Binding (GO:0044389)	1.8974e-21	4.78145e-19	[RB1, PRKN, SMAD2, HSPA8, RPL5, SMAD3, HSP90AB1, HSPA5, STAT1, RPL11, YWHAZ, EGFR, RBX1, MAP1LC3B, SUMO1, CHEK2, SUMO3, SUMO2, BCL2, MAGEA2, CTNNB1, RIGI]
Q9UQR1	0.9824	0.9815	Yes	80.7305	ZNF148		Ubiquitin Protein Ligase Binding (GO:0031625)	2.90063e-19	3.6548e-17	[RB1, PRKN, SMAD2, HSPA8, RPL5, SMAD3, HSP90AB1, HSPA5, RPL11, YWHAZ, EGFR, RBX1, MAP1LC3B, SUMO1, CHEK2, SUMO2, BCL2, MAGEA2, CTNNB1, RIGI]
O15119	0.9802	0.9954	Yes	73.3513	TBX3		DNA-binding Transcription Factor Binding (GO:0140297)	5.30447e-15	4.45576e-13	[RB1, SMAD2, HDAC2, SMAD3, HDAC3, HDAC1, STAT3, PARK7, YWHAZ, RBX1, KAT5, BCL2, MAGEA2, CTNNB1, PPARG, EIF4E, MAPK3]
Q92985	0.9768	0.1572	No	58.0517	IRF7		Cadherin Binding (GO:0045296)	8.80446e-12	5.54681e-10	[HSPA8, ANXA1, NIBAN2, HSP90AB1, ANXA2, HSPA5, STAT1, PTPN11, SLC3A2, PARK7, YWHAZ, EGFR, PRDX1, CTNNB1, ALDOA]
Q96KQ7	0.9747	0.3423	No	55.8678	EHMT2		RNA Binding (GO:0003723)	1.88298e-10	9.49023e-09	[RPL5, HDAC2, HSP90AB1, RPL11, SLC3A2, PARK7, TERT, SUMO1, EXOSC9, PRDX1, SUMO2, DHX15, EIF4E, HSPA8, UBE2I, ANXA2, CDKN2A, PRMT1, STAT3, SIRT6, YWHAZ, SNRNP40, APEX1, MRTO4, ALDOA, RIGI]
O43491	0.9743	0.9305	Yes	72.1393	EPB41L2		Transcription Coregulator Binding (GO:0001221)	5.09412e-10	2.13953e-08	[UBE2I, SMAD3, HDAC3, TERT, STAT1, HDAC1, CTNNB1, PPARG, EZH2]
Q01826	0.9651	0.9504	Yes	62.6474	SATB1		Kinase Binding (GO:0019900)	1.45078e-09	5.22279e-08	[RB1, PRKN, SMAD3, HSP90AB1, CDKN2A, STAT3, PTPN11, PARK7, YWHAZ, EGFR, AURKA, CHEK2, FAS, CTNNB1, TRIM22]
Q16666	0.9565	0.9638	Yes	55.6688	IFI16		RNA Polymerase II-specific DNA-binding Transcription Factor Binding (GO:0061629)	6.31811e-08	1.99021e-06	[HDAC2, SMAD3, HDAC3, CDKN2A, STAT1, HDAC1, STAT3, CTNNB1, PPARG, RBX1]
P01106	0.9563	0.9204	Yes	79.7357	MYC		DNA Binding (GO:0003677)	1.3791e-07	3.86147e-06	[SMAD2, MORC3, HDAC2, SMAD3, STAT1, STAT3, SIRT6, PARK7, EGFR, WRN, RAD51, TERT, ERCC3, APEX1, BCL2, PPARG, EZH2]
P06748	0.9553	0.9884	Yes	61.2245	NPM1		Protein Serine/Threonine Kinase Activity (GO:0004674)	3.08037e-07	7.76253e-06	[CDK7, CDK6, CSNK2A1, CHEK2, CDK2, CDK1, MAPK1, EGFR, MTOR, AURKA, MAPK3]
Q13501	0.9543	0.3061	No	69.7727	SQSTM1
Q9H3D4	0.9526	0.9371	Yes	59.2647	TP63		Table of top 10 significant p-values and q-values for GO Cellular Component 2023
P02545	0.9517	0.9161	Yes	87.6506	LMNA		term	p-value	q-value	overlap_genes
Q96T88	0.9515	0.7177	Yes	49.5586	UHRF1		Nucleus (GO:0005634)	6.88366e-30	1.03255e-27	[RB1, RPL5, HSP90AB1, CCNF, PARK7, PYCARD, KAT5, SUMO1, TCTN3, CHEK2, SUMO3, SUMO2, WDR5, DHX15, MAGEA2, TRIM22, HELLS, MORC3, RFC4, ANXA1, ANXA2, CSNK2A1, RMI1, PRMT1, SIRT6, YWHAZ, RBX1, PRPF4, PPARG, ALDOA, ASF1A, PRKN, HDAC2, HDAC3, HDAC1, XIAP, EGFR, AURKA, WRN, TERT, EXOSC9, PRDX1, MAPK1, DCPS, MAPK3, SMAD2, HSPA8, UBE2I, NIBAN2, SMAD3, HSPA5, CDKN2A, STAT1, AHNAK2, SIAH1, STAT3, PTPN11, S1…
Q9H2X6	0.9492	0.9754	Yes	55.8431	HIPK2		Intracellular Membrane-Bounded Organelle (GO:0043231)	6.26755e-27	4.70066e-25	[RB1, RPL5, HSP90AB1, CCNF, PARK7, PYCARD, MAP1LC3B, KAT5, SUMO1, TCTN3, CHEK2, SUMO3, SUMO2, WDR5, DHX15, MAGEA2, TRIM22, HELLS, MORC3, RFC4, ANXA1, ANXA2, CSNK2A1, RMI1, PRMT1, SIRT6, YWHAZ, RBX1, PRPF4, PPARG, ALDOA, ASF1A, PRKN, HDAC2, HDAC3, HDAC1, XIAP, EGFR, AURKA, WRN, TERT, EXOSC9, PRDX1, MAPK1, DCPS, MAPK3, SMAD2, HSPA8, UBE2I, NIBAN2, SMAD3, HSPA5, CDKN2A, STAT1, AHNAK2, SIAH1, STAT3, …
Q04206	0.9487	0.8297	Yes	64.6098	RELA		Intracellular Non-Membrane-Bounded Organelle (GO:0043232)	3.69938e-06	0.000184969	[RPL5, ANXA2, STAT1, RPL11, SIRT6, HMMR, AURKA, PYCARD, DSN1, WRN, TERT, KAT5, SUMO1, EXOSC9, APEX1, MRTO4, MAPK1, MAPK3]
Q00653	0.9405	0.7123	Yes	59.8889	NFKB2		Nuclear Lumen (GO:0031981)	7.40509e-06	0.000230932	[RPL5, STAT1, RPL11, SIRT6, PYCARD, DSN1, WRN, RAD51, TERT, KAT5, SUMO1, EXOSC9, APEX1, MRTO4]
P51957	0.9372	0.5924	Yes	61.7122	NEK4		Focal Adhesion (GO:0005925)	7.72765e-06	0.000230932	[HSPA8, RPL5, ANXA1, HSPA5, MCAM, CTNNB1, MAPK1, YWHAZ, EGFR, MAPK3]
Q6MZP7	0.9284	0.9925	Yes	87.1829	LIN54		Cell-Substrate Junction (GO:0030055)	9.23729e-06	0.000230932	[HSPA8, RPL5, ANXA1, HSPA5, MCAM, CTNNB1, MAPK1, YWHAZ, EGFR, MAPK3]
Q01094	0.9179	0.9737	Yes	72.0824	E2F1		Cyclin-Dependent Protein Kinase Holoenzyme Complex (GO:0000307)	2.83313e-05	0.000585679	[CDK6, CCNF, CDK2, CDK1]
P05412	0.9176	0.7399	Yes	82.7795	JUN		Nucleolus (GO:0005730)	3.12362e-05	0.000585679	[RPL5, STAT1, RPL11, SIRT6, PYCARD, DSN1, WRN, TERT, KAT5, SUMO1, EXOSC9, APEX1, MRTO4]
Q9Y6D9	0.9168	0.8747	Yes	85.9331	MAD1L1		Sin3-type Complex (GO:0070822)	0.000103368	0.00155052	[HDAC2, CSNK2A1, HDAC1]
Q92547	0.9119	0.6835	Yes	48.3574	TOPBP1		Sin3 Complex (GO:0016580)	0.000103368	0.00155052	[HDAC2, CSNK2A1, HDAC1]
Q7L590	0.9084	0.8744	Yes	72.4571	MCM10
Q96RE7	0.907	0.855	Yes	53.7002	NACC1		FUZDROP > 0.6
Q8NG31	0.9069	0.7542	Yes	56.5756	KNL1
P41182	0.9012	0.9633	Yes	65.2975	BCL6		Table of top 10 significant p-values and q-values for GO Biological Process 2023
Q7Z2W4	0.9	0.9589	Yes	51.1086	ZC3HAV1		term	p-value	q-value	overlap_genes
P04150	0.8966	0.9785	Yes	54.4402	NR3C1		Negative Regulation Of DNA-templated Transcription (GO:0045892)	1.61175e-30	2.53528e-27	[YAP1, ATF2, TCERG1, SPI1, SATB1, UHRF1, SRF, EHMT2, HNRNPU, BRCA1, FOXM1, NR3C1, RELA, FOXO1, MTDH, IFI16, TRIM28, SIN3A, MYC, NACC1, HSF1, E2F1, ZNF148, TP63, ATF7IP, CREBBP, JUN, PARP1, MITF, SIRT1, PML, NFKB1, TBX3, RUNX1, SMARCA4, TBX2, NCOR2, PER2, ILF3, SFPQ, MAF, NCOR1, BCL6, BHLHE40, MDM2, IRF7, EZR, TP53]
P16104	0.8954	0.0193	No	41.2587	H2AX		Regulation Of Transcription By RNA Polymerase II (GO:0006357)	4.28348e-29	3.36896e-26	[ATF2, APP, TCERG1, SPI1, EHMT2, HNRNPU, BRCA1, FOXM1, NR3C1, SIN3A, MYC, TP63, PARP1, ATRX, MITF, FOS, SAFB, SIRT1, RUNX1, SENP1, NCOR2, SFPQ, MAF, NCOR1, IRF7, EZR, SQSTM1, TP53, YAP1, SATB1, UHRF1, SRF, RELA, FOXO1, MTDH, HIRA, IFI16, NACC1, HSF1, E2F1, E2F3, TP53BP1, ZNF148, PPARGC1A, BRD4, CREBBP, JUN, NPM1, ARID3A, NFKB1, TBX3, HIPK2, SMARCA4, NFKB2, TBX2, PER2, MAVS, BCL6, BHLHE40, MDM2, P…
O75030	0.8858	0.8974	Yes	75.4753	MITF		Positive Regulation Of Transcription By RNA Polymerase II (GO:0045944)	6.81615e-29	3.57394e-26	[YAP1, ATF2, APP, MDC1, TCERG1, SPI1, UHRF1, SRF, HNRNPU, BRCA1, FOXM1, NR3C1, RELA, FOXO1, IFI16, SIN3A, MYC, HSF1, E2F1, E2F3, TP53BP1, PPARGC1A, TP63, BRD4, CREBBP, JUN, NPM1, PARP1, ATRX, MITF, FOS, SIRT1, NFKB1, TBX3, RUNX1, HIPK2, SMARCA4, NFKB2, SENP1, MAVS, SFPQ, IRF7, PIN1, SQSTM1, TP53]
P54132	0.8658	0.7947	Yes	58.5039	BLM		Positive Regulation Of DNA-templated Transcription (GO:0045893)	8.56305e-28	3.36742e-25	[ATF2, APP, TCERG1, SPI1, HNRNPU, BRCA1, FOXM1, NR3C1, TRIM28, SIN3A, MYC, TP63, PARP1, ATRX, MITF, FOS, SIRT1, RUNX1, SENP1, ILF3, SFPQ, IRF7, SQSTM1, TP53, YAP1, BLM, UHRF1, SRF, RELA, FOXO1, IFI16, HSF1, E2F1, E2F3, TP53BP1, PPARGC1A, BRD4, ATF7IP, CREBBP, JUN, NPM1, NEK4, NFKB1, TBX3, HIPK2, SMARCA4, NFKB2, MAVS, PIN1]
O14503	0.8634	0.7738	Yes	68.4466	BHLHE40		Regulation Of DNA-templated Transcription (GO:0006355)	1.58827e-26	4.99668e-24	[ATF2, LIN54, SPI1, BRCA1, FOXM1, NR3C1, TRIM28, SIN3A, MYC, TP63, PARP1, ATRX, MITF, FOS, SAFB, SIRT1, RUNX1, NCOR2, ILF3, SFPQ, MAF, NCOR1, IRF7, TP53, YAP1, BLM, SATB1, RELA, FOXO1, MTDH, HIRA, IFI16, NACC1, HSF1, E2F1, E2F3, TP53BP1, ZNF148, PPARGC1A, BRD4, ATF7IP, CREBBP, JUN, NPM1, NEK4, ARID3A, PML, NFKB1, TBX3, HIPK2, SMARCA4, NFKB2, TBX2, PER2, BCL6, BHLHE40, MDM2]
O60934	0.8605	0.9387	Yes	60.3448	NBN		Negative Regulation Of Transcription By RNA Polymerase II (GO:0000122)	7.99288e-26	2.09547e-23	[YAP1, ATF2, TCERG1, SPI1, SATB1, UHRF1, EHMT2, HNRNPU, FOXM1, NR3C1, RELA, MTDH, IFI16, SIN3A, MYC, HSF1, E2F1, ZNF148, CREBBP, JUN, PARP1, MITF, SIRT1, NFKB1, TBX3, RUNX1, SMARCA4, TBX2, NCOR2, PER2, SFPQ, MAF, NCOR1, BCL6, BHLHE40, MDM2, IRF7, EZR, TP53]
Q9P0U3	0.8592	0.9479	Yes	64.5963	SENP1		Negative Regulation Of Nucleic Acid-Templated Transcription (GO:1903507)	7.10564e-23	1.59674e-20	[SPI1, BRCA1, FOXM1, NR3C1, RELA, FOXO1, IFI16, TRIM28, SIN3A, NACC1, E2F1, ZNF148, TP63, ATF7IP, JUN, PARP1, SIRT1, PML, TBX3, SMARCA4, TBX2, NCOR2, PER2, ILF3, SFPQ, NCOR1, BCL6, BHLHE40, MDM2, TP53]
Q96ST3	0.851	0.9604	Yes	48.5467	SIN3A		Positive Regulation Of Nucleic Acid-Templated Transcription (GO:1903508)	3.27692e-17	6.44325e-15	[YAP1, BLM, BRCA1, FOXM1, RELA, FOXO1, TRIM28, MYC, E2F1, TP53BP1, PPARGC1A, TP63, BRD4, ATF7IP, CREBBP, JUN, NPM1, NEK4, MITF, FOS, NFKB1, RUNX1, HIPK2, SMARCA4, ILF3, IRF7, TP53]
Q2NKX8	0.8473	0.5335	Yes	51.28	ERCC6L		DNA Damage Response (GO:0006974)	1.01499e-16	1.77398e-14	[YAP1, H2AX, ATF2, BLM, NPM1, NEK4, PARP1, ATRX, MCM10, BRCA1, MASTL, SIRT1, PML, FOXO1, PAK1, BCL6, TRIM28, MYC, E2F1, IRF7, TP53BP1, TOPBP1, TP53]
O00716	0.8463	0.9854	Yes	64.3011	E2F3		Regulation Of Gene Expression (GO:0010468)	1.57957e-14	2.48467e-12	[YAP1, ATF2, APP, LIN54, SPI1, AHNAK, BRCA1, NR3C1, RELA, IFI16, MYC, E2F1, ZNF148, PPARGC1A, ATF7IP, CREBBP, ATRX, MITF, TERF2, SIRT1, PML, NFKB1, NFKB2, RBL2, SFPQ, BCL6, FUBP1, BHLHE40, MDM2, PIN1, HNRNPH3, EZR, TP53]
P78344	0.8325	0.9374	Yes	51.5987	EIF4G2
P54198	0.8308	0.3964	No	38.2498	HIRA		Table of top 10 significant p-values and q-values for GO Molecular Function 2023
Q08999	0.8277	0.5841	Yes	52.59	RBL2		term	p-value	q-value	overlap_genes
Q14315	0.8259	0.4078	No	33.7982	FLNC		DNA-binding Transcription Factor Binding (GO:0140297)	6.39608e-25	1.25363e-22	[YAP1, ATF2, TCERG1, SPI1, SRF, HSPB1, RELA, MTDH, HIRA, SIN3A, MYC, E2F1, NBN, TP53BP1, PPARGC1A, CREBBP, JUN, NPM1, PARP1, FOS, SIRT1, TBX3, HIPK2, NCOR1, BCL6, BHLHE40, TP53]
Q02880	0.8149	0.4506	No	43.8499	TOP2B		DNA Binding (GO:0003677)	4.29936e-21	4.21337e-19	[H2AX, APP, BLM, SPI1, SATB1, HNRNPU, MCM10, BRCA1, RELA, FOXO1, IFI16, TRIM28, MYC, HSF1, E2F1, E2F3, NBN, ZNF148, PPARGC1A, TP63, SUZ12, CREBBP, JUN, PARP1, ATRX, ARID3A, SAFB, TBX3, SMARCA4, TBX2, ILF3, SFPQ, BCL6, FUBP1, IRF7, TP53]
Q15058	0.806	0.513	Yes	56.7961	KIF14		RNA Polymerase II-specific DNA-binding Transcription Factor Binding (GO:0061629)	1.83065e-20	1.19602e-18	[ATF2, TCERG1, CREBBP, JUN, NPM1, SPI1, PARP1, HSPB1, FOS, SIRT1, RELA, TBX3, HIPK2, SMARCA4, MTDH, HIRA, NCOR1, SIN3A, BHLHE40, TP53BP1, TP53, PPARGC1A]
P17947	0.8049	0.7959	Yes	81.1111	SPI1		Transcription Cis-Regulatory Region Binding (GO:0000976)	8.98195e-16	4.40115e-14	[YAP1, ATF2, JUN, NPM1, SPI1, SATB1, UHRF1, BRCA1, FOS, FOXM1, NR3C1, RELA, NFKB1, RUNX1, RBL2, PER2, SFPQ, NCOR1, MYC, HSF1, E2F1, E2F3, TP53, BRD4]
Q96GX5	0.7973	0.7655	Yes	58.5893	MASTL		Sequence-Specific Double-Stranded DNA Binding (GO:1990837)	1.83406e-15	7.18953e-14	[YAP1, ATF2, SPI1, SRF, HNRNPU, MCM10, BRCA1, NR3C1, RELA, HSF1, E2F1, E2F3, BRD4, JUN, FOS, NFKB1, TBX3, RUNX1, NFKB2, TBX2, PER2, SFPQ, MAF, NCOR1, BCL6, BHLHE40, IRF7, TP53]
Q13177	0.7966	0.3917	No	50.5725	PAK2		Transcription Regulatory Region Nucleic Acid Binding (GO:0001067)	6.47081e-12	1.9862e-10	[YAP1, LIN54, JUN, SPI1, BRCA1, FOS, RELA, NFKB1, RUNX1, PER2, SFPQ, NCOR1, HSF1, TP53, BRD4]
Q8NI77	0.7872	0.8996	Yes	60.0223	KIF18A		Sequence-Specific DNA Binding (GO:0043565)	7.09357e-12	1.9862e-10	[ATF2, JUN, SPI1, SATB1, UHRF1, SRF, HNRNPU, FOS, SAFB, NR3C1, TERF2, FOXO1, TBX3, NFKB2, TBX2, MAF, BCL6, HSF1, BHLHE40, E2F1, IRF7, E2F3, ZNF148, PPARGC1A]
P08670	0.7842	0.1781	No	82.8326	VIM		Cis-Regulatory Region Sequence-Specific DNA Binding (GO:0000987)	1.09717e-11	2.68808e-10	[ATF2, SPI1, SATB1, UHRF1, SRF, HNRNPU, NR3C1, RELA, FOXO1, MYC, NACC1, HSF1, E2F1, E2F3, ZNF148, TP63, JUN, MITF, FOS, SAFB, NFKB1, TBX3, RUNX1, NFKB2, TBX2, MAF, BHLHE40, IRF7, TP53]
P21359	0.7813	0.1303	No	22.1909	NF1		DNA-binding Transcription Repressor Activity, RNA Polymerase II-specific (GO:0001227)	2.07294e-11	4.5144e-10	[JUN, SATB1, MITF, NR3C1, RELA, NFKB1, TBX3, TBX2, BCL6, MYC, NACC1, HSF1, BHLHE40, ZNF148, TP53]
P20700	0.7772	0.334	No	85.8362	LMNB1		RNA Polymerase II Transcription Regulatory Region Sequence-Specific DNA Binding (GO:0000977)	2.92152e-11	5.72619e-10	[ATF2, SPI1, SATB1, SRF, HNRNPU, FOXM1, NR3C1, RELA, FOXO1, MYC, NACC1, HSF1, E2F1, E2F3, ZNF148, TP63, JUN, MITF, FOS, SAFB, NFKB1, TBX3, RUNX1, NFKB2, TBX2, RBL2, MAF, BHLHE40, IRF7, TP53]
Q13153	0.7584	0.6683	Yes	50.2752	PAK1
O43390	0.7561	0.9003	Yes	58.7678	HNRNPR		Table of top 10 significant p-values and q-values for GO Cellular Component 2023
P15311	0.7511	0.0371	No	54.7782	EZR		term	p-value	q-value	overlap_genes
P05067	0.7463	0.1598	No	47.5325	APP		Nucleus (GO:0005634)	5.36684e-36	6.49387e-34	[H2AX, ATF2, MDC1, JPT1, TCERG1, TOP2B, LIN54, SPI1, EHMT2, HNRNPU, HSPB1, HNRNPR, MCM10, BRCA1, FOXM1, NR3C1, LMNB1, SYNCRIP, TRIM28, SIN3A, MYC, ZNF207, NBN, TOPBP1, TP63, TMPO, PARP1, ATRX, MITF, KNL1, FOS, MASTL, SAFB, TERF2, SIRT1, RUNX1, SENP1, NCOR2, ILF3, SFPQ, MAF, NCOR1, FANCD2, IRF7, KIF20A, HNRNPH3, TP53, YAP1, BLM, AHNAK, SATB1, UHRF1, SRF, ZC3HAV1, RELA, FOXO1, MTDH, FXR1, HIRA, IFI…
Q13526	0.7278	0.0152	No	87.1166	PIN1		Intracellular Membrane-Bounded Organelle (GO:0043231)	9.04615e-33	5.47292e-31	[H2AX, ATF2, MDC1, JPT1, TCERG1, TOP2B, LIN54, SPI1, EHMT2, HNRNPU, HSPB1, HNRNPR, MCM10, BRCA1, FOXM1, NR3C1, LMNB1, SYNCRIP, TRIM28, SIN3A, MYC, ZNF207, NBN, TOPBP1, TP63, TMPO, PARP1, ATRX, MITF, KNL1, FOS, MASTL, SAFB, TERF2, SIRT1, RUNX1, SENP1, NCOR2, ILF3, SFPQ, MAF, NCOR1, FANCD2, IRF7, KIF20A, HNRNPH3, SQSTM1, TP53, YAP1, BLM, AHNAK, SATB1, UHRF1, SRF, ZC3HAV1, RELA, FOXO1, MTDH, FXR1, H…
P29590	0.7239	0.9151	Yes	53.0612	PML		Intracellular Non-Membrane-Bounded Organelle (GO:0043232)	1.31648e-14	5.30981e-13	[MDC1, JPT1, TOP2B, BLM, HSPB1, HNRNPR, MCM10, BRCA1, FOXM1, RELA, FXR1, IFI16, CALD1, MYC, EPB41L2, ZNF207, NBN, TOPBP1, SUZ12, NPM1, PARP1, SIRT1, PML, SMARCA4, RBL2, ILF3, BCL6, FANCD2, MDM2, VIM, KIF20A, TP53, MAD1L1, DBN1]
P09874	0.6725	0.62	Yes	46.6469	PARP1		Nuclear Lumen (GO:0031981)	6.20658e-12	1.87749e-10	[JPT1, TOP2B, BLM, HNRNPU, HNRNPR, MCM10, RELA, FXR1, IFI16, MYC, ZNF207, NBN, SUZ12, JUN, NPM1, PARP1, SIRT1, PML, SMARCA4, RBL2, ILF3, BCL6, FANCD2, MDM2, TP53]
P51114	0.6455	0.6117	Yes	50.2415	FXR1		Nucleolus (GO:0005730)	2.03174e-10	4.91681e-09	[SUZ12, JPT1, TOP2B, BLM, NPM1, PARP1, HNRNPR, MCM10, SIRT1, PML, RELA, SMARCA4, RBL2, FXR1, ILF3, IFI16, BCL6, FANCD2, MYC, MDM2, ZNF207, NBN, TP53]
P04792	0.6398	0.0151	No	57.561	HSPB1		Chromosome (GO:0005694)	7.06683e-06	0.000142514	[RBL2, MDC1, BLM, JUN, FANCD2, HNRNPU, BRCA1, TOPBP1]
Q9BXW9	0.6348	0.1519	No	26.1199	FANCD2		Cytoskeleton (GO:0005856)	1.59773e-05	0.00027618	[AHNAK, HSPB1, FOXM1, ANLN, LIMA1, ILF3, KIF18A, CALD1, EPB41L2, VIM, TOPBP1, EZR, GTSE1, DBN1]
P19838	0.6284	0.8619	Yes	33.1612	NFKB1		Cell-Cell Junction (GO:0005911)	8.65014e-05	0.00130833	[ILF3, PAK1, AHNAK, EZR, FOXM1, ECT2, PAK2, EIF4G2, MTDH]
O60506	0.6232	0.8732	Yes	54.5746	SYNCRIP		Focal Adhesion (GO:0005925)	0.000123216	0.00165656	[MDC1, LIMA1, NPM1, AHNAK, EPB41L2, HSPB1, VIM, FLNC, EZR, SENP1]
Q9H8V3	0.6155	0.7466	Yes	38.512	ECT2		Cell-Substrate Junction (GO:0030055)	0.00014555	0.00176116	[MDC1, LIMA1, NPM1, AHNAK, EPB41L2, HSPB1, VIM, FLNC, EZR, SENP1]
O95235	0.6014	0.4405	No	64.4944	KIF20A
O14746	0.5917	0.3325	No	30.477	TERT
P43121	0.5846	0.05	No	47.2136	MCAM
O75330	0.5724	0.2097	No	94.7514	HMMR
Q14149	0.5367	0.3653	No	52.0767	MORC3
Q9H410	0.5314	0.7771	Yes	79.7753	DSN1
P42345	0.5252	0.1459	No	19.6155	MTOR
P10415	0.5215	0.0233	No	38.0753	BCL2
Q8N6T7	0.5117	0.0621	No	39.7183	SIRT6
Q9NRZ9	0.5096	0.1731	No	43.6754	HELLS
Q92993	0.5066	0.0271	No	42.4951	KAT5
Q6NUS6	0.5051	0.9401	Yes	24.7117	TCTN3
O96017	0.505	0.7806	Yes	34.07	CHEK2
Q15910	0.5035	0.5591	Yes	54.8257	EZH2
P43356	0.4971	0.0382	No	39.8089	MAGEA2
P41002	0.468	0.8196	Yes	36.3868	CCNF
P42771	0.4511	0.0113	No	44.8718	CDKN2A
Q14191	0.4368	0.2455	No	36.0335	WRN
P11021	0.4337	0.3872	No	41.2844	HSPA5
P08195	0.4312	0.4725	No	49.6825	SLC3A2
Q15796	0.4231	0.1812	No	34.6895	SMAD2
Q9H9A7	0.4224	0.4294	No	48.16	RMI1
P62805	0.4174	0.1228	No	39.8058	H4C1
O60260	0.4109	0.4538	No	37.2043	PRKN
P27695	0.3923	0.028	No	38.0503	APEX1
P08238	0.3869	0.2768	No	45.0276	HSP90AB1
Q05086	0.3801	0.181	No	26.9714	UBE3A
P35222	0.3743	0.3979	No	30.3457	CTNNB1
O95786	0.3718	0.2293	No	20.4324	RIGI
P06400	0.3712	0.6764	Yes	41.9181	RB1
P98170	0.3686	0.0237	No	30.1811	XIAP
P55854	0.3648	0.2093	No	56.3107	SUMO3
P42224	0.3572	0.1445	No	33.2	STAT1
O14965	0.3429	0.0645	No	46.1538	AURKA
P35249	0.3423	0.1119	No	25.0689	RFC4
O43172	0.3376	0.092	No	37.1648	PRPF4
Q06124	0.3358	0.6344	Yes	39.1231	PTPN11
P37231	0.3241	0.0144	No	24.9505	PPARG
P11142	0.3211	0.5824	Yes	38.6997	HSPA8
P19447	0.313	0.1831	No	31.7136	ERCC3
O43143	0.2927	0.0579	No	25.9119	DHX15
Q96TA1	0.29	0.7506	Yes	34.8525	NIBAN2
P00533	0.2841	0.1583	No	37.1901	EGFR
P68400	0.2807	0.0856	No	23.2737	CSNK2A1
A6NHR9	0.2685	0.5896	Yes	27.0823	SMCHD1
P84022	0.257	0.0491	No	32.9412	SMAD3
Q06265	0.253	0.0152	No	41.9134	EXOSC9
P63279	0.251	0.0125	No	22.1519	UBE2I
P07437	0.2479	0.0145	No	18.9189	TUBB
Q13547	0.2438	0.8624	Yes	34.4398	HDAC1
P04075	0.2392	0.0089	No	25.2747	ALDOA
Q96DI7	0.2387	0.1868	No	24.6499	SNRNP40
P27361	0.2346	0.0287	No	22.9551	MAPK3
Q06609	0.2256	0.0166	No	15.6342	RAD51
P40763	0.2244	0.3139	No	32.3377	STAT3
P25445	0.222	0.6362	Yes	57.0149	FAS
Q92769	0.2178	0.2059	No	36.6803	HDAC2
P63104	0.2169	0.0048	No	53.8776	YWHAZ
Q9UKD2	0.2086	0.0172	No	32.2176	MRTO4
P06730	0.1985	0.2332	No	26.7281	EIF4E
Q9Y294	0.1942	0.1146	No	43.6275	ASF1A
P28482	0.1909	0.0118	No	16.6667	MAPK1
P61956	0.1814	0.4944	No	52.6316	SUMO2
P04083	0.1801	0.0103	No	33.526	ANXA1
Q96C86	0.1738	0.0793	No	16.0237	DCPS
Q99497	0.1726	0.0066	No	23.2804	PARK7
Q99873	0.1667	0.0175	No	17.7898	PRMT1
O14949	0.1667	0.0145	No	28.0488	UQCRQ
Q9ULZ3	0.1649	0.0065	No	28.2051	PYCARD
Q06830	0.164	0.0184	No	19.0955	PRDX1
Q8IUQ4	0.1622	0.0661	No	18.4397	SIAH1
P62913	0.1553	0.0102	No	16.2921	RPL11
P61964	0.1535	0.3154	No	19.4611	WDR5
P62877	0.1513	0.0176	No	29.6296	RBX1
Q00534	0.1486	0.0051	No	12.8834	CDK6
P06493	0.1467	0.0056	No	12.1212	CDK1
O15379	0.1451	0.0057	No	14.7196	HDAC3
Q8IYM9	0.1436	0.0251	No	38.5542	TRIM22
P46777	0.1433	0.0371	No	39.3939	RPL5
P50613	0.1416	0.0126	No	21.3873	CDK7
P63165	0.1383	0.0199	No	62.3762	SUMO1
P07355	0.1352	0.0109	No	16.8142	ANXA2
P24941	0.1326	0.0023	No	11.745	CDK2
O43684	0.1308	0.0124	No	21.6463	BUB3
P00325	0.1294	0.0918	No	9.6	ADH1B
P31350	0.1285	0.0063	No	25.1928	RRM2
P04271	0.1158	0.0118	No	63.0435	S100B
Q9GZQ8	0.1002	0.003	No	40.8	MAP1LC3B
Q8IVF2	0	0.9774	Yes	95.9448	AHNAK2

## Sheet: 39-transcription factors
#	gene name	Uniprot ID	FuzDrop score	PSP score	VS2L score	FuzDrop yes/no	PSP_Yes-No
1	NFKB2	Q00653	0.9405	0.7123	59.8889	Yes	Yes
2	BLM	P54132	0.8658	0.7947	58.5039	Yes	Yes
3	APP	P05067	0.7463	0.1598	47.5325	Yes	No
4	PIN1	Q13526	0.7278	0.0152	87.1166	Yes	No
5	PML	P29590	0.7239	0.9151	53.0612	Yes	Yes
6	SIRT6	Q8N6T7	0.5117	0.0621	39.7183	No	No
7	CHEK2	O96017	0.505	0.7806	34.07	No	Yes
8	CDKN2A	P42771	0.4511	0.0113	44.8718	No	No
9	APEX1	P27695	0.3923	0.028	38.0503	No	No
10	YWHAZ	P63104	0.2169	0.0048	53.8776	No	No
11	TP53BP1	Q12888	1	0.8742	84.3306	Yes	Yes
12	MDM2	Q00987	0.9977	0.6062	70.4684	Yes	Yes
13	FOS	P01100	0.9968	0.5959	83.4211	Yes	Yes
14	PPARGC1A	Q9UBK2	0.9944	0.9241	87.218	Yes	Yes
15	BHLHE40	O14503	0.8634	0.7738	68.4466	Yes	Yes
16	RB1	P06400	0.3712	0.6764	41.9181	No	Yes
17	EGFR	P00533	0.2841	0.1583	37.1901	No	No
18	UBE2I	P63279	0.251	0.0125	22.1519	No	No
19	ATF7IP	Q6VMQ6	0.9999	0.9843	89.8425	Yes	Yes
20	HSF1	Q00613	0.9884	0.9883	72.9679	Yes	Yes
21	FOXO1	Q12778	0.9996	0.9965	86.5649	Yes	Yes
22	BRCA1	P38398	0.999	0.9463	80.0859	Yes	Yes
23	SIRT1	Q96EB6	0.9932	0.9322	53.5475	Yes	Yes
24	IRF7	Q92985	0.9768	0.1572	58.0517	Yes	No
25	MYC	P01106	0.9563	0.9204	79.7357	Yes	Yes
26	TP63	Q9H3D4	0.9526	0.9371	59.2647	Yes	Yes
27	PARP1	P09874	0.6725	0.62	46.6469	Yes	Yes
28	CTNNB1	P35222	0.3743	0.3979	30.3457	No	No
29	STAT1	P42224	0.3572	0.1445	33.2	No	No
30	STAT3	P40763	0.2244	0.3139	32.3377	No	No
31	HDAC3	O15379	0.1451	0.0057	14.7196	No	No
32	FOXM1	Q08050	0.9888	0.9826	81.1271	Yes	Yes
33	TP53	P04637	0.9848	0.94	68.1934	Yes	Yes
34	RELA	Q04206	0.9487	0.8297	64.6098	Yes	Yes
35	E2F1	Q01094	0.9179	0.9737	72.0824	Yes	Yes
36	JUN	P05412	0.9176	0.7399	82.7795	Yes	Yes
37	PPARG	P37231	0.3241	0.0144	24.9505	No	No
38	HDAC1	Q13547	0.2438	0.8624	34.4398	No	Yes
39	HDAC2	Q92769	0.2178	0.2059	36.6803	No	No
